# Supplementary material for: Metagenomic Analysis of Virioplankton from the Pelagic Zone of Lake Baikal
Source: Viruses. 2019 Oct 29;11(11):991. doi: 10.3390/v11110991 (PMC6893740; doi:10.3390/v11110991)
Supplement: Supplementary file 1 [file viruses-11-00991-s001.zip]

Archive with 3 entries (3 files):
- Supplementary Fig. S1.png
- Supplementary Table 1.docx
- Supplementary Table 2.xlsx
