# Supplementary material for: Metagenomic Analysis of Virioplankton from the Pelagic Zone of Lake Baikal
Source: Viruses. 2019 Oct 29;11(11):991. doi: 10.3390/v11110991 (PMC6893740; doi:10.3390/v11110991)
Supplement: Supplementary file 1 [file viruses-11-00991-s001.zip › Supplementary Table 2.xlsx]

## Sheet: Лист1
Supplementary Table S2 Annotated contigs
BVP 1						BVP2
Refseq						Refseq
Contigs names	Best BLAST hit affiliation	Length	e-value	Similarity		Contigs names	Best BLAST hit affiliation	Length	e-value	Similarity
VIRSorter_NODE_544_length_9190_cov_4_534319	NC_028257.1Yellowstone Lake virophage 7, complete genome	9190	0	72.48		VIRSorter_NODE_1582_length_7385_cov_8_503001	NC_015279.1Synechococcus phage S-SM2, complete genome	7385	0	69.26
VIRSorter_NODE_724_length_7752_cov_22_251527	NC_020481.1Pelagibacter phage HTVC010P, complete genome	7752	0	73.05		VIRSorter_NODE_1722_length_7059_cov_4_994146	NC_015279.1Synechococcus phage S-SM2, complete genome	7059	0	72.5
VIRSorter_NODE_937_length_6565_cov_3_764363	NC_015279.1Synechococcus phage S-SM2, complete genome	6565	0	72.6		VIRSorter_NODE_1766_length_6972_cov_3_553853	NC_016766.1Synechococcus phage S-CBS4, complete genome	6972	0	72.36
VIRSorter_NODE_1041_length_6082_cov_3_351916	NC_020838.1Synechococcus phage S-RIP2 genomic sequence	6082	0	71.27		VIRSorter_NODE_2275_length_5991_cov_3_599057	NC_006883.2Prochlorococcus phage P-SSM2, complete genome	5991	0	70.49
VIRSorter_NODE_1110_length_5801_cov_9_879220	NC_015279.1Synechococcus phage S-SM2, complete genome	5801	0	72.32		VIRSorter_NODE_2795_length_5268_cov_6_681182	NC_015279.1Synechococcus phage S-SM2, complete genome	5268	0	70.92
VIRSorter_NODE_667_length_8107_cov_5_882265	NC_016766.1Synechococcus phage S-CBS4, complete genome	8107	0	67.78		VIRSorter_NODE_2816_length_5244_cov_3_167470	NC_006883.2Prochlorococcus phage P-SSM2, complete genome	5244	0	70.5
VIRSorter_NODE_697_length_7967_cov_4_168225	NC_006356.2Flavobacterium phage 11b, complete genome	7967	0	68.97		VIRSorter_NODE_2963_length_5077_cov_3_479490	NC_007066.1Staphylococcus phage G1, complete genome	5077	0	89.28
VIRSorter_NODE_1160_length_5626_cov_3_766649	NC_007066.1Staphylococcus phage G1, complete genome	5626	0	89.38		VIRSorter_NODE_3036_length_5004_cov_3_086280	NC_020481.1Pelagibacter phage HTVC010P, complete genome	5004	0	80
VIRSorter_NODE_1162_length_5621_cov_3_696191	NC_015279.1Synechococcus phage S-SM2, complete genome	5621	0	72.19		VIRSorter_NODE_344_length_17331_cov_7_719727	NC_015279.1Synechococcus phage S-SM2, complete genome	17331	0	79.42
VIRSorter_NODE_1352_length_5081_cov_2_535018	NC_023009.1Staphylococcus phage Sb-1, complete genome	5081	0	88.76		VIRSorter_NODE_721_length_11566_cov_2_815307	NC_031922.1Synechococcus phage S-CAM9 isolate 1109NB16, complete genome	11566	0	71.4
VIRSorter_NODE_15_length_62544_cov_15_859623	NC_018272.1Persicivirga phage P12024L, complete genome	62544	1.49013e-123	83.71		VIRSorter_NODE_969_length_9692_cov_3_404379	NC_020851.1Synechococcus phage S-SKS1 genomic sequence	9692	0	70.65
VIRSorter_NODE_169_length_17222_cov_24_712006	NC_016164.1Synechococcus phage S-CBS1, complete genome	17222	1.74232e-122	75.32		VIRSorter_NODE_1435_length_7804_cov_7_056782	NC_015279.1Synechococcus phage S-SM2, complete genome	7804	0	69.61
VIRSorter_NODE_361_length_11546_cov_27_731094	NC_021794.1Cellulophaga phage phi18:3, complete genome	11546	3.81864e-97	71.31		VIRSorter_NODE_1629_length_7277_cov_7_449322	NC_015279.1Synechococcus phage S-SM2, complete genome	7277	0	71.26
VIRSorter_NODE_172_length_17063_cov_129_107302	NC_028270.1Yellowstone Lake virophage 6, complete genome	17063	3.80894e-80	66.93		VIRSorter_NODE_1630_length_7272_cov_3_879451	NC_025417.1Staphylococcus phage Team1, complete genome	7272	0	88.85
VIRSorter_NODE_932_length_6583_cov_2_913450	NC_018271.1Persicivirga phage P12024S, complete genome	6583	6.22985e-79	75.27		VIRSorter_NODE_1695_length_7126_cov_3_568378	NC_028955.1Prochlorococcus phage P-TIM68, complete genome	7126	0	70.7
VIRSorter_NODE_92_length_24534_cov_16_400425	NC_025439.1Idiomarinaceae phage 1N2-2, complete genome	24534	2.1824e-72	68.37		VIRSorter_NODE_1733_length_7047_cov_3_267019	NC_025417.1Staphylococcus phage Team1, complete genome	7047	0	89.69
VIRSorter_NODE_946_length_6511_cov_91_887701	NC_028269.1Yellowstone Lake virophage 5, complete genome	6511	7.03012e-72	78.89		VIRSorter_NODE_1851_length_6741_cov_4_487436	NC_025417.1Staphylococcus phage Team1, complete genome	6741	0	89.63
VIRSorter_NODE_1342_length_5100_cov_4_587909	NC_016766.1Synechococcus phage S-CBS4, complete genome	5100	2.05153e-58	73.67		VIRSorter_NODE_1867_length_6712_cov_8_386811	NC_015279.1Synechococcus phage S-SM2, complete genome	6712	0	71.61
VIRSorter_NODE_90_length_24693_cov_43_537422	NC_028269.1Yellowstone Lake virophage 5, complete genome	24693	2.85966e-58	77.21		VIRSorter_NODE_2473_length_5683_cov_15_343461	NC_028955.1Prochlorococcus phage P-TIM68, complete genome	5683	0	67.44
VIRSorter_NODE_541_length_9218_cov_3_356215	NC_021799.1Cellulophaga phage phi19:1, complete genome	9218	1.58091e-56	72.74		VIRSorter_NODE_2646_length_5441_cov_7_199777	NC_015279.1Synechococcus phage S-SM2, complete genome	5441	0	70.01
VIRSorter_NODE_149_length_18561_cov_4_052902	NC_028269.1Yellowstone Lake virophage 5, complete genome	18561	3.18872e-56	70.89		VIRSorter_NODE_2651_length_5434_cov_3_183491	NC_028257.1Yellowstone Lake virophage 7, complete genome	5434	0	72.21
VIRSorter_NODE_278_length_13703_cov_5_145296	NC_041845.1Flavobacterium phage FCV-1, complete genome	13703	4.2536e-53	78.09		VIRSorter_NODE_2663_length_5419_cov_3_380127	NC_007066.1Staphylococcus phage G1, complete genome	5419	0	88.59
VIRSorter_NODE_626_length_8395_cov_4_000240	NC_018271.1Persicivirga phage P12024S, complete genome	8395	3.17018e-52	70.1		VIRSorter_NODE_2730_length_5339_cov_4_547123	NC_028955.1Prochlorococcus phage P-TIM68, complete genome	5339	0	69.16
VIRSorter_NODE_930_length_6588_cov_38_400122	NC_031921.1Flavobacterium phage Fpv5, complete genome	6588	2.32753e-46	68.36		VIRSorter_NODE_2757_length_5300_cov_3_388179	NC_029080.1Staphylococcus phage 812, complete genome	5300	0	89.04
VIRSorter_NODE_347_length_11787_cov_6_588305	NC_041845.1Flavobacterium phage FCV-1, complete genome	11787	1.45672e-45	71.07		VIRSorter_NODE_2895_length_5142_cov_43_809514	NC_015279.1Synechococcus phage S-SM2, complete genome	5142	0	69.59
VIRSorter_NODE_123_length_19761_cov_5_589567	NC_041998.1Acinetobacter phage AbP2, complete genome	19761	1.03953e-43	70.57		VIRSorter_NODE_2910_length_5128_cov_10_764439	NC_020851.1Synechococcus phage S-SKS1 genomic sequence	5128	0	71.63
VIRSorter_NODE_246_length_14536_cov_6_245425	NC_016766.1Synechococcus phage S-CBS4, complete genome	14536	9.30983e-43	75.07		VIRSorter_NODE_2938_length_5107_cov_3_684679	NC_020851.1Synechococcus phage S-SKS1 genomic sequence	5107	0	66.6
VIRSorter_NODE_500_length_9705_cov_5_654611	NC_025439.1Idiomarinaceae phage 1N2-2, complete genome	9705	3.21653e-40	75.01		VIRSorter_NODE_235_length_21391_cov_6_564398	NC_007066.1Staphylococcus phage G1, complete genome	21391	0	92.08
VIRSorter_NODE_825_length_7173_cov_3_621523	NC_006356.2Flavobacterium phage 11b, complete genome	7173	1.00966e-38	72.68		VIRSorter_NODE_1259_length_8402_cov_3_678447	NC_025417.1Staphylococcus phage Team1, complete genome	8402	0	89.49
VIRSorter_NODE_540_length_9228_cov_3_701842	NC_006356.2Flavobacterium phage 11b, complete genome	9228	1.92975e-36	69.3		VIRSorter_NODE_1566_length_7424_cov_3_433980	NC_007066.1Staphylococcus phage G1, complete genome	7424	0	89.48
VIRSorter_NODE_907_length_6695_cov_7_884488	NC_028269.1Yellowstone Lake virophage 5, complete genome	6695	7.24258e-34	67.31		VIRSorter_NODE_2174_length_6183_cov_2_793407	NC_015279.1Synechococcus phage S-SM2, complete genome	6183	3.2238e-158	68.66
VIRSorter_NODE_374_length_11259_cov_4_200821	NC_010355.1Azospirillum phage Cd, complete genome	11259	4.25973e-33	73.68		VIRSorter_NODE_473_length_14304_cov_4_356446	NC_015279.1Synechococcus phage S-SM2, complete genome	14304	9.11247e-157	71.34
VIRSorter_NODE_1180_length_5563_cov_5_539397	NC_028763.1Polaribacter phage P12002S, complete genome	5563	7.32565e-33	78.41		VIRSorter_NODE_1055_length_9264_cov_4_384515	NC_015283.1Prochlorococcus phage P-RSM4, complete genome	9264	2.86001e-148	70.3
VIRSorter_NODE_334_length_12150_cov_4_207689	NC_027993.1Escherichia phage K1G, complete genome	12150	6.82377e-31	74.99		VIRSorter_NODE_440_length_15127_cov_4_558585	NC_015279.1Synechococcus phage S-SM2, complete genome	15127	1.43167e-135	71.68
VIRSorter_NODE_629_length_8357_cov_7_308600	NC_019421.1Clostridium phage phiMMP02, complete genome	8357	2.4283e-28	70.07		VIRSorter_NODE_113_length_31733_cov_8_741903	NC_020842.1Cellulophaga phage phiST genomic sequence	31733	8.06796e-130	75.78
VIRSorter_NODE_777_length_7438_cov_5_327238	NC_028810.1Mycobacterium phage Rufus, complete genome	7438	7.53985e-28	70.18		VIRSorter_NODE_1225_length_8549_cov_7_744996	NC_005357.1Bordetella phage BPP-1, complete genome	8549	1.36798e-126	73.26
VIRSorter_NODE_155_length_18253_cov_19_121057	NC_015463.1Synechococcus phage S-CBS2, complete genome	18253	6.4746e-27	74.64		VIRSorter_NODE_75_length_41777_cov_9_193231	NC_018272.1Persicivirga phage P12024L, complete genome	41777	9.95071e-124	83.71
VIRSorter_NODE_65_length_28765_cov_14_146360	NC_031921.1Flavobacterium phage Fpv5, complete genome	28765	3.56375e-26	74.94		VIRSorter_NODE_2562_length_5570_cov_3_596192	NC_020851.1Synechococcus phage S-SKS1 genomic sequence	5570	6.83953e-122	71.39
VIRSorter_NODE_1146_length_5666_cov_2_963108	NC_021864.1Puniceispirillum phage HMO-2011, complete genome	5666	2.97175e-25	74.73		VIRSorter_NODE_2263_length_6005_cov_4_639328	NC_016164.1Synechococcus phage S-CBS1, complete genome	6005	1.33375e-118	69.18
VIRSorter_NODE_510_length_9605_cov_7_417906	NC_041941.1Arthrobacter phage HunterDalle, complete genome	9605	5.04872e-25	66.36		VIRSorter_NODE_2930_length_5112_cov_5_027684	NC_020851.1Synechococcus phage S-SKS1 genomic sequence	5112	3.04388e-113	70.94
VIRSorter_NODE_813_length_7236_cov_5_997215	NC_014637.1Cafeteria roenbergensis virus BV-PW1, complete genome	7236	1.96803e-22	76.72		VIRSorter_NODE_3013_length_5025_cov_2_846479	NC_020851.1Synechococcus phage S-SKS1 genomic sequence	5025	5.4092e-110	70.98
VIRSorter_NODE_377_length_11181_cov_4_385763	NC_020851.1Synechococcus phage S-SKS1 genomic sequence	11181	3.71067e-21	74.18		VIRSorter_NODE_481_length_14183_cov_3_994691	NC_031059.1Rhodovulum phage vB_RhkS_P1, complete genome	14183	1.86724e-108	70.72
VIRSorter_NODE_327_length_12358_cov_19_160042	NC_028257.1Yellowstone Lake virophage 7, complete genome	12358	4.10244e-21	69.64		VIRSorter_NODE_1714_length_7078_cov_4_853054	NC_020851.1Synechococcus phage S-SKS1 genomic sequence	7078	3.24519e-108	70.24
VIRSorter_NODE_81_length_25963_cov_10_398371	NC_028269.1Yellowstone Lake virophage 5, complete genome	25963	8.63025e-21	76.19		VIRSorter_NODE_2709_length_5354_cov_13_923759	NC_025439.1Idiomarinaceae phage 1N2-2, complete genome	5354	1.26996e-105	75.28
VIRSorter_NODE_249_length_14502_cov_5_618606	NC_015465.1Synechococcus phage S-CBS3, complete genome	14502	1.68079e-20	80.34		VIRSorter_NODE_2012_length_6473_cov_5_315675	NC_031922.1Synechococcus phage S-CAM9 isolate 1109NB16, complete genome	6473	1.87207e-104	69.95
VIRSorter_NODE_1065_length_5992_cov_3_045646	NC_042342.1Pseudomonas virus H66, complete genome	5992	2.41688e-20	65.37		VIRSorter_NODE_1644_length_7246_cov_5_065638	NC_020854.1Cyanophage KBS-S-2A genomic sequence	7246	3.79105e-101	66.39
VIRSorter_NODE_69_length_28297_cov_196_595638	NC_015463.1Synechococcus phage S-CBS2, complete genome	28297	1.14602e-19	73.03		VIRSorter_NODE_2903_length_5132_cov_5_219815	NC_015465.1Synechococcus phage S-CBS3, complete genome	5132	1.13982e-99	67.08
VIRSorter_NODE_61_length_29465_cov_8_654573	NC_025443.1Salmonella phage 9NA, complete genome	29428	4.15976e-19	78.69		VIRSorter_NODE_1783_length_6925_cov_11_247889	NC_028955.1Prochlorococcus phage P-TIM68, complete genome	6925	5.37603e-99	72.42
VIRSorter_NODE_514_length_9571_cov_3_370534	NC_013697.1Delftia phage PhiW-14, complete genome	9571	5.74012e-18	78.5		VIRSorter_NODE_1312_length_8159_cov_5_005676	NC_020484.1Pelagibacter phage HTVC008M, complete genome	8159	1.14605e-95	68.05
VIRSorter_NODE_311_length_12806_cov_3_441220	NC_028099.1Felis catus gammaherpesvirus 1 isolate 31286, complete genome	12806	7.687e-18	78.62		VIRSorter_NODE_2104_length_6296_cov_4_057202	NC_025439.1Idiomarinaceae phage 1N2-2, complete genome	6296	1.2278e-87	70.11
VIRSorter_NODE_914_length_6688_cov_3_581034	NC_020083.1Serratia phage phiMAM1, complete genome	6688	1.39791e-17	84.94		VIRSorter_NODE_2845_length_5209_cov_8_022701	NC_015279.1Synechococcus phage S-SM2, complete genome	5209	5.25754e-85	72.13
VIRSorter_NODE_1329_length_5139_cov_15_105035	NC_007805.1Pseudomonas phage F10, complete genome	5139	3.74441e-17	70.88		VIRSorter_NODE_1790_length_6900_cov_6_456684	NC_025439.1Idiomarinaceae phage 1N2-2, complete genome	6900	8.49553e-84	75.94
VIRSorter_NODE_112_length_20711_cov_10_211125	NC_006938.1Phage phiJL001, complete genome	20711	1.5159e-16	74.88		VIRSorter_NODE_2929_length_5112_cov_6_816294	NC_013599.1Xylella phage Xfas53, complete genome	5112	2.67244e-82	66.63
VIRSorter_NODE_430_length_10432_cov_5_888503	NC_016164.1Synechococcus phage S-CBS1, complete genome	10432	2.66109e-16	74.56		VIRSorter_NODE_2479_length_5669_cov_4_889027	NC_018271.1Persicivirga phage P12024S, complete genome	5669	5.36169e-79	70.07
VIRSorter_NODE_160_length_17845_cov_19_406521	NC_020857.1Cyanophage MED4-117 genomic sequence	17845	4.55763e-16	76.45		VIRSorter_NODE_876_length_10290_cov_10_198046	NC_015569.1Synechococcus phage S-CRM01, complete genome	10290	2.61781e-73	68.86
VIRSorter_NODE_419_length_10573_cov_3_204316	NC_024697.1Aureococcus anophagefferens virus isolate BtV-01, complete genome	10573	9.41406e-16	75.34		VIRSorter_NODE_1942_length_6595_cov_3_835933	NC_028955.1Prochlorococcus phage P-TIM68, complete genome	6595	5.8455e-73	68.42
VIRSorter_NODE_1109_length_5805_cov_8_100174	NC_025464.1Synechococcus phage S-CBP4, complete genome	5805	1.7998e-15	72.49		VIRSorter_NODE_1504_length_7594_cov_38_558827	NC_028269.1Yellowstone Lake virophage 5, complete genome	7594	8.20542e-72	78.11
VIRSorter_NODE_91_length_24671_cov_8_776771	NC_003157.5Streptococcus pyogenes strain NIH1 putative methionine sulfoxide reductase gene, complete cds; and integrated temperate phage PhiNIH1.1, complete genome	24671	2.20043e-15	76.64		VIRSorter_NODE_1474_length_7690_cov_5_226064	NC_020484.1Pelagibacter phage HTVC008M, complete genome	7690	8.3096e-72	66.67
VIRSorter_NODE_1093_length_5858_cov_3_307944	NC_020482.1Pelagibacter phage HTVC011P, complete genome	5858	6.33957e-15	78.92		VIRSorter_NODE_142_length_28886_cov_11_514308	NC_028955.1Prochlorococcus phage P-TIM68, complete genome	28886	1.33123e-69	69.49
VIRSorter_NODE_704_length_7884_cov_6_422148	NC_031020.1Morganella phage vB_MmoM_MP1, complete genome	7884	8.54274e-15	85.08		VIRSorter_NODE_1117_length_9020_cov_4_729950	NC_015290.1Prochlorococcus phage P-SSM7, complete genome	9020	1.44747e-69	69.2
VIRSorter_NODE_28_length_41154_cov_6_076036	NC_007808.1Pseudomonas phage PA11, complete genome	41154	1.28178e-14	74.99		VIRSorter_NODE_772_length_11103_cov_4_068791	NC_025439.1Idiomarinaceae phage 1N2-2, complete genome	11103	2.17209e-68	74.53
VIRSorter_NODE_1353_length_5080_cov_7_472836	NC_016164.1Synechococcus phage S-CBS1, complete genome	5080	1.91724e-14	68.76		VIRSorter_NODE_275_length_19257_cov_5_508124	NC_020854.1Cyanophage KBS-S-2A genomic sequence	19257	5.59766e-66	73.52
VIRSorter_NODE_1304_length_5194_cov_20_302588	NC_027364.1Escherichia phage PBECO 4, complete genome	5194	1.96054e-14	72.42		VIRSorter_NODE_1404_length_7899_cov_6_882458	NC_020844.1Salicola phage CGphi29 genomic sequence	7899	7.99511e-66	71.96
VIRSorter_NODE_919_length_6660_cov_4_582740	NC_021072.1Cyanophage Syn30 genomic sequence	6660	2.51685e-14	77.68		VIRSorter_NODE_1220_length_8563_cov_3_548072	NC_006883.2Prochlorococcus phage P-SSM2, complete genome	8563	1.56758e-62	68.79
VIRSorter_NODE_72_length_27490_cov_4_617970	NC_021796.1Cellulophaga phage phi38:1, complete genome	27490	2.98739e-14	78.91		VIRSorter_NODE_2055_length_6390_cov_4_499921	NC_006883.2Prochlorococcus phage P-SSM2, complete genome	6390	2.11222e-59	67.45
VIRSorter_NODE_407_length_10745_cov_3_999439	NC_021796.1Cellulophaga phage phi38:1, complete genome	10745	4.06828e-14	77.48		VIRSorter_NODE_722_length_11554_cov_25_521611	NC_028269.1Yellowstone Lake virophage 5, complete genome	11554	1.33612e-58	70.75
VIRSorter_NODE_177_length_16768_cov_12_610902	NC_028094.1Chrysochromulina ericina virus isolate CeV-01B, complete genome	16768	6.35511e-14	70.15		VIRSorter_NODE_2470_length_5686_cov_6_093234	NC_016164.1Synechococcus phage S-CBS1, complete genome	5686	2.28874e-58	75.74
VIRSorter_NODE_124_length_19705_cov_5_038880	NC_028269.1Yellowstone Lake virophage 5, complete genome	19705	7.4705e-14	75.64		VIRSorter_NODE_74_length_42155_cov_12_326746	NC_020483.1Pelagibacter phage HTVC019P, complete genome	42124	2.07536e-56	69.48
VIRSorter_NODE_96_length_23416_cov_5_342194	NC_021796.1Cellulophaga phage phi38:1, complete genome	23416	8.87983e-14	76.72		VIRSorter_NODE_1293_length_8216_cov_3_843402	NC_028094.1Chrysochromulina ericina virus isolate CeV-01B, complete genome	8216	4.60424e-50	66.7
VIRSorter_NODE_79_length_26191_cov_4_863139	NC_028269.1Yellowstone Lake virophage 5, complete genome	26191	9.9337e-14	75.83		VIRSorter_NODE_2804_length_5260_cov_4_866859	NC_020484.1Pelagibacter phage HTVC008M, complete genome	5260	1.25084e-48	67.48
VIRSorter_NODE_372_length_11275_cov_7_652674	NC_021806.1Cellulophaga phage phi14:2, complete genome	11275	1.49023e-13	71.35		VIRSorter_NODE_1488_length_7632_cov_4_587172	NC_003038.1Invertebrate iridescent virus 6, complete genome	7632	6.34563e-48	69.66
VIRSorter_NODE_1362_length_5059_cov_2_993405	NC_025464.1Synechococcus phage S-CBP4, complete genome	5059	2.32596e-13	77.67		VIRSorter_NODE_663_length_12006_cov_12_502636	NC_041845.1Flavobacterium phage FCV-1, complete genome	12006	4.25134e-46	71.75
VIRSorter_NODE_915_length_6679_cov_4_488376	NC_021864.1Puniceispirillum phage HMO-2011, complete genome	6679	3.07494e-13	77.44		VIRSorter_NODE_2802_length_5264_cov_2_734498	NC_020483.1Pelagibacter phage HTVC019P, complete genome	5264	2.26331e-45	72.28
VIRSorter_NODE_884_length_6793_cov_3_389433	NC_011398.1Clostridium phage phiCD27, complete genome	6793	3.12769e-13	80.14		VIRSorter_NODE_664_length_12000_cov_7_891335	NC_041998.1Acinetobacter phage AbP2, complete genome	12000	6.30638e-44	78.31
VIRSorter_NODE_784_length_7389_cov_4_496728	NC_025443.1Salmonella phage 9NA, complete genome	7389	3.40344e-13	77.75		VIRSorter_NODE_2140_length_6236_cov_14_497169	NC_028094.1Chrysochromulina ericina virus isolate CeV-01B, complete genome	6236	1.14094e-43	67.88
VIRSorter_NODE_39_length_36779_cov_23_590105	NC_021796.1Cellulophaga phage phi38:1, complete genome	36779	4.87035e-13	77.02		VIRSorter_NODE_713_length_11628_cov_7_926208	NC_016766.1Synechococcus phage S-CBS4, complete genome	11628	2.59818e-42	71.82
VIRSorter_NODE_119_length_20157_cov_8_119640	NC_042000.1Arthrobacter phage Colucci, complete genome	20157	9.31005e-13	76.72		VIRSorter_NODE_840_length_10534_cov_13_362916	NC_031922.1Synechococcus phage S-CAM9 isolate 1109NB16, complete genome	10534	1.00054e-40	73
VIRSorter_NODE_536_length_9285_cov_4_304984	NC_015293.1Pseudoalteromonas phage H105/1, complete genome	9285	1.4941e-12	77.12		VIRSorter_NODE_1643_length_7247_cov_8_611513	NC_025439.1Idiomarinaceae phage 1N2-2, complete genome	7247	2.3991e-40	75.01
VIRSorter_NODE_328_length_12347_cov_3_989831	NC_021806.1Cellulophaga phage phi14:2, complete genome	12347	1.98858e-12	76.62		VIRSorter_NODE_2114_length_6288_cov_5_235360	NC_015279.1Synechococcus phage S-SM2, complete genome	6288	7.26051e-40	76.19
VIRSorter_NODE_788_length_7377_cov_4_454794	NC_021796.1Cellulophaga phage phi38:1, complete genome	7377	4.13948e-12	73.57		VIRSorter_NODE_895_length_10187_cov_3_222069	NC_028094.1Chrysochromulina ericina virus isolate CeV-01B, complete genome	10187	1.17863e-39	71.58
VIRSorter_NODE_213_length_15577_cov_8_014818	NC_023561.1Enterobacter phage PG7, complete genome	15577	3.05773e-11	83.92		VIRSorter_NODE_1190_length_8692_cov_25_744240	NC_028269.1Yellowstone Lake virophage 5, complete genome	8692	3.50813e-39	69.46
VIRSorter_NODE_743_length_7655_cov_14_636184	NC_021536.1Synechococcus phage S-IOM18 genomic sequence	7655	5.23381e-11	77.13		VIRSorter_NODE_73_length_42565_cov_16_824865	NC_020483.1Pelagibacter phage HTVC019P, complete genome	42510	4.9299e-39	68.91
VIRSorter_NODE_660_length_8154_cov_4_812816	NC_006884.2Prochlorococcus phage P-SSM4, complete genome	8154	5.57646e-11	75.18		VIRSorter_NODE_1276_length_8324_cov_5_152981	NC_020484.1Pelagibacter phage HTVC008M, complete genome	8324	1.17242e-38	68.44
VIRSorter_NODE_406_length_10783_cov_3_751585	NC_020104.1Acanthamoeba polyphaga moumouvirus, complete genome	10783	7.38172e-11	72.13		VIRSorter_NODE_964_length_9746_cov_4_567950	NC_006883.2Prochlorococcus phage P-SSM2, complete genome	9746	1.3735e-38	73.12
VIRSorter_NODE_244_length_14544_cov_6_055352	NC_041961.1Arthrobacter phage Tank, complete genome	14544	9.96321e-11	70.73		VIRSorter_NODE_961_length_9772_cov_16_199959	NC_016164.1Synechococcus phage S-CBS1, complete genome	9772	1.37718e-38	78.64
VIRSorter_NODE_508_length_9628_cov_3_010133	NC_020847.1Cyanophage MED4-184 genomic sequence	9628	2.29965e-10	71		VIRSorter_NODE_2644_length_5443_cov_2_924647	NC_031932.1Flavobacterium phage Fpv10, complete genome	5443	9.32195e-38	70.36
VIRSorter_NODE_168_length_17328_cov_9_442888	NC_041988.1Mycobacterium phage ShiLan, complete genome	17328	4.14472e-10	73.91		VIRSorter_NODE_1515_length_7574_cov_5_401383	NC_015281.1Synechococcus phage S-ShM2, complete genome	7574	1.2991e-37	68.08
VIRSorter_NODE_935_length_6570_cov_33_443592	NC_015465.1Synechococcus phage S-CBS3, complete genome	6570	5.46844e-10	74.19		VIRSorter_NODE_1142_length_8910_cov_11_491700	NC_028955.1Prochlorococcus phage P-TIM68, complete genome	8910	6.50253e-36	73.54
VIRSorter_NODE_912_length_6688_cov_25_086989	NC_021796.1Cellulophaga phage phi38:1, complete genome	6688	5.56716e-10	81.12		VIRSorter_NODE_1258_length_8407_cov_5_844828	NC_013599.1Xylella phage Xfas53, complete genome	8407	7.47284e-35	65.63
VIRSorter_NODE_425_length_10515_cov_12_231549	NC_028889.1Mycobacterium phage Florinda, complete genome	10515	3.06054e-09	70.41		VIRSorter_NODE_2418_length_5771_cov_3_463611	NC_021806.1Cellulophaga phage phi14:2, complete genome	5771	1.78762e-34	73.53
VIRSorter_NODE_321_length_12516_cov_3_863414	NC_020484.1Pelagibacter phage HTVC008M, complete genome	12516	3.64479e-09	79.67		VIRSorter_NODE_1025_length_9385_cov_8_324759	NC_010355.1Azospirillum phage Cd, complete genome	9385	3.54864e-33	72.58
VIRSorter_NODE_687_length_8022_cov_3_884398	NC_023605.1Vibrio phage PVA1, complete genome	8022	8.14168e-09	69.58		VIRSorter_NODE_685_length_11872_cov_3_068207	NC_035460.1Eptesipox virus strain Washington, complete genome	11872	4.49233e-33	67.1
VIRSorter_NODE_47_length_33313_cov_5_430543	NC_023690.1Mycobacterium phage Courthouse, complete genome	33313	9.71574e-09	74.56		VIRSorter_NODE_1040_length_9324_cov_4_440285	NC_028269.1Yellowstone Lake virophage 5, complete genome	9324	1.23052e-32	67.09
VIRSorter_NODE_1191_length_5535_cov_4_504197	NC_016164.1Synechococcus phage S-CBS1, complete genome	5535	1.95752e-08	73.76		VIRSorter_NODE_729_length_11494_cov_54_406591	NC_024791.1Vibrio phage ICP2_2013_A_Haiti, complete genome	11494	1.51792e-32	72.45
VIRSorter_NODE_98_length_23291_cov_8_105827	NC_024356.1Enterococcus phage IME-EFm1, complete genome	23236	2.36445e-08	81.59		VIRSorter_NODE_2623_length_5477_cov_3_729805	NC_023566.1Rhizobium phage vB_RglS_P106B, complete genome	5477	2.51715e-32	73.91
VIRSorter_NODE_720_length_7760_cov_10_630889	NC_016164.1Synechococcus phage S-CBS1, complete genome	7760	2.74853e-08	74.77		VIRSorter_NODE_2808_length_5250_cov_4_282772	NC_028269.1Yellowstone Lake virophage 5, complete genome	5250	8.41943e-32	67.76
VIRSorter_NODE_371_length_11357_cov_125_067953	NC_028269.1Yellowstone Lake virophage 5, complete genome	11357	4.028e-08	86.74		VIRSorter_NODE_234_length_21408_cov_4_486021	NC_021864.1Puniceispirillum phage HMO-2011, complete genome	21408	9.8801e-32	68.17
VIRSorter_NODE_1243_length_5369_cov_3_261573	NC_028980.1Pseudomonas phage PAE1, complete genome	5369	6.62632e-08	69.5		VIRSorter_NODE_2111_length_6291_cov_4_365619	NC_025422.1Caulobacter phage Cr30, complete genome	6291	3.52423e-31	72.78
VIRSorter_NODE_821_length_7177_cov_6_771413	NC_027299.1Sulfitobacter phage NYA-2014a, complete genome	7177	8.8695e-08	73.73		VIRSorter_NODE_111_length_32128_cov_639_475945	NC_029100.1Pseudoalteromonas phage Pq0, complete genome	32128	7.68439e-29	74.22
VIRSorter_NODE_531_length_9351_cov_5_997849	NC_003085.1Myxococcus phage Mx8, complete genome	9351	1.15686e-07	64.05		VIRSorter_NODE_2733_length_5336_cov_4_899451	NC_020854.1Cyanophage KBS-S-2A genomic sequence	5336	1.54736e-28	72.71
VIRSorter_NODE_502_length_9685_cov_4_814538	NC_021806.1Cellulophaga phage phi14:2, complete genome	9685	1.19833e-07	70.29		VIRSorter_NODE_1605_length_7343_cov_5_906284	NC_038553.1Heterosigma akashiwo virus 01 isolate HaV53, complete genome	7343	7.44312e-28	67.66
VIRSorter_NODE_359_length_11596_cov_5_165064	NC_022090.1Staphylococcus phage vB_SauM_Remus, complete genome	11596	1.43558e-07	73.65		VIRSorter_NODE_124_length_30686_cov_8_752767	NC_019421.1Clostridium phage phiMMP02, complete genome	30686	8.94087e-28	70.99
VIRSorter_NODE_1156_length_5641_cov_25_881310	NC_020488.1Vibrio phage VvAW1, complete genome	5641	2.43068e-07	68.96		VIRSorter_NODE_2163_length_6200_cov_7_712937	NC_019930.1Tetrasphaera phage TJE1, complete genome	6200	2.19169e-27	70.63
VIRSorter_NODE_1028_length_6110_cov_3_773080	NC_014649.1Acanthamoeba polyphaga mimivirus, complete genome	6110	2.63339e-07	84.63		VIRSorter_NODE_981_length_9644_cov_6_242778	NC_015463.1Synechococcus phage S-CBS2, complete genome	9644	3.41566e-27	75.28
VIRSorter_NODE_836_length_7088_cov_33_981516	NC_019490.1Riemerella phage RAP44, complete genome	7088	3.05719e-07	75.13		VIRSorter_NODE_1214_length_8588_cov_5_071253	NC_016164.1Synechococcus phage S-CBS1, complete genome	8588	1.06119e-26	73.12
VIRSorter_NODE_429_length_10463_cov_5_309858	NC_038553.1Heterosigma akashiwo virus 01 isolate HaV53, complete genome	10463	4.5197e-07	76.27		VIRSorter_NODE_882_length_10254_cov_12_061771	NC_021806.1Cellulophaga phage phi14:2, complete genome	10254	1.26785e-26	77.38
VIRSorter_NODE_399_length_10857_cov_12_388539	NC_041951.1Arthrobacter phage CaptnMurica, complete genome	10857	4.69044e-07	74.75		VIRSorter_NODE_512_length_13743_cov_3_542227	NC_015290.1Prochlorococcus phage P-SSM7, complete genome	13743	1.70044e-26	72.63
VIRSorter_NODE_268_length_13933_cov_6_153985	NC_006820.1Synechococcus phage S-PM2, complete genome	13933	6.02271e-07	75.99		VIRSorter_NODE_1427_length_7825_cov_5_832947	NC_011046.1Lactococcus phage bIBB29, complete genome	7825	3.37358e-26	71.13
VIRSorter_NODE_1094_length_5856_cov_6_089123	NC_023693.1Enterobacteria phage phi92, complete genome	5856	8.80912e-07	67.4		VIRSorter_NODE_1167_length_8793_cov_5_371595	NC_020104.1Acanthamoeba polyphaga moumouvirus, complete genome	8793	1.32378e-25	68.39
VIRSorter_NODE_849_length_6988_cov_3_675032	NC_021806.1Cellulophaga phage phi14:2, complete genome	6988	3.67163e-06	81.07		VIRSorter_NODE_994_length_9569_cov_8_131911	NC_041941.1Arthrobacter phage HunterDalle, complete genome	9569	5.02973e-25	66.36
VIRSorter_NODE_495_length_9738_cov_5_540845	NC_027364.1Escherichia phage PBECO 4, complete genome	9738	5.12339e-06	84.09		VIRSorter_NODE_1155_length_8842_cov_4_626266	NC_015465.1Synechococcus phage S-CBS3, complete genome	8842	5.66032e-24	68.25
VIRSorter_NODE_240_length_14627_cov_14_442561	NC_023611.1Invertebrate iridescent virus 30 complete genome	14627	7.70352e-06	77.33		VIRSorter_NODE_845_length_10512_cov_5_893086	NC_031921.1Flavobacterium phage Fpv5, complete genome	10512	6.7334e-24	74.06
VIRSorter_NODE_1280_length_5251_cov_5_164357	NC_016762.1Pseudomonas phage phi297, complete genome	5251	9.61689e-06	72.84		VIRSorter_NODE_85_length_38126_cov_7_761525	NC_021068.1Vibrio phage douglas 12A4 genomic sequence	38126	8.54221e-23	77.09
VIRSorter_NODE_1165_length_5616_cov_5_053587	NC_021864.1Puniceispirillum phage HMO-2011, complete genome	5616	1.02895e-05	70.15		VIRSorter_NODE_2175_length_6182_cov_3_226375	NC_015465.1Synechococcus phage S-CBS3, complete genome	6182	1.68005e-22	68.31
VIRSorter_NODE_943_length_6536_cov_5_584941	NC_028270.1Yellowstone Lake virophage 6, complete genome	6536	1.19824e-05	79.45		VIRSorter_NODE_603_length_12658_cov_10_680156	NC_041872.1Flavobacterium phage FpV4, complete genome	12658	3.44945e-22	79.66
VIRSorter_NODE_773_length_7446_cov_5_371398	NC_042103.1Pseudomonas phage Bjorn, complete genome	7446	1.36592e-05	73.4		VIRSorter_NODE_360_length_16772_cov_10_390022	NC_020851.1Synechococcus phage S-SKS1 genomic sequence	16772	4.57304e-22	79.28
VIRSorter_NODE_77_length_26670_cov_7_366711	NC_028257.1Yellowstone Lake virophage 7, complete genome	26670	1.40609e-05	74.16		VIRSorter_NODE_2510_length_5633_cov_3_771423	NC_002703.1Lactococcus phage Tuc2009, complete genome	5633	5.34158e-22	69.15
VIRSorter_NODE_481_length_9906_cov_2_912090	NC_029032.1Phormidium phage MIS-PhV1A, complete genome	9906	1.81919e-05	86.76		VIRSorter_NODE_259_length_19779_cov_4_883137	NC_015465.1Synechococcus phage S-CBS3, complete genome	19779	5.39459e-22	74.59
VIRSorter_NODE_401_length_10827_cov_3_946250	NC_038553.1Heterosigma akashiwo virus 01 isolate HaV53, complete genome	10827	1.9889e-05	68.21		VIRSorter_NODE_607_length_12571_cov_7_117210	NC_020851.1Synechococcus phage S-SKS1 genomic sequence	12571	4.17334e-21	73.97
VIRSorter_NODE_261_length_14058_cov_10_523459	NC_027387.1Escherichia phage CICC 80001, complete genome	14058	2.58395e-05	81.99		VIRSorter_NODE_3010_length_5029_cov_4_551669	NC_015465.1Synechococcus phage S-CBS3, complete genome	5029	5.80564e-21	82.56
VIRSorter_NODE_211_length_15658_cov_9_353714	NC_021246.1Mythimna separata entomopoxvirus 'L', complete genome	15658	2.87876e-05	77.91		VIRSorter_NODE_2986_length_5053_cov_4_976391	NC_038553.1Heterosigma akashiwo virus 01 isolate HaV53, complete genome	5053	5.83352e-21	68.79
VIRSorter_NODE_196_length_16232_cov_6_189961	NC_018271.1Persicivirga phage P12024S, complete genome	16232	2.98452e-05	74.16		VIRSorter_NODE_327_length_17855_cov_13_648034	NC_021864.1Puniceispirillum phage HMO-2011, complete genome	17855	2.07032e-20	73.44
VIRSorter_NODE_156_length_18137_cov_34_727132	NC_041884.1Acinetobacter phage vB_AbaM_ME3, complete genome	18137	3.33552e-05	73.98		VIRSorter_NODE_2460_length_5708_cov_2_752698	NC_028094.1Chrysochromulina ericina virus isolate CeV-01B, complete genome	5708	2.30171e-20	83.1
VIRSorter_NODE_1266_length_5298_cov_3_674232	NC_041932.1Arthrobacter phage Martha, complete genome	5298	3.38685e-05	78.7		VIRSorter_NODE_1029_length_9365_cov_4_555639	NC_031922.1Synechococcus phage S-CAM9 isolate 1109NB16, complete genome	9365	3.78413e-20	77.86
VIRSorter_NODE_1026_length_6119_cov_5_811511	NC_014637.1Cafeteria roenbergensis virus BV-PW1, complete genome	6119	3.91408e-05	92.31		VIRSorter_NODE_808_length_10796_cov_22_911275	NC_025464.1Synechococcus phage S-CBP4, complete genome	10796	4.3644e-20	71.14
VIRSorter_NODE_798_length_7322_cov_8_027934	NC_028094.1Chrysochromulina ericina virus isolate CeV-01B, complete genome	7322	4.68777e-05	80.39		VIRSorter_NODE_775_length_11073_cov_4_169268	NC_028270.1Yellowstone Lake virophage 6, complete genome	11073	4.47672e-20	70.08
VIRSorter_NODE_791_length_7361_cov_6_389817	NC_028838.1Clostridium phage phiCD506, complete genome	7361	4.71285e-05	88.62		VIRSorter_NODE_1041_length_9311_cov_8_503781	NC_026927.1Synechococcus phage ACG-2014f isolate Syn7803C90, complete genome	9311	1.31315e-19	77.77
VIRSorter_NODE_696_length_7967_cov_4_574570	NC_028953.1Mycobacterium phage MiaZeal, complete genome	7967	5.10259e-05	68.57		VIRSorter_NODE_1574_length_7406_cov_3_694191	NC_015290.1Prochlorococcus phage P-SSM7, complete genome	7406	3.64227e-19	67.59
VIRSorter_NODE_579_length_8772_cov_5_158770	NC_025464.1Synechococcus phage S-CBP4, complete genome	8772	5.62031e-05	72		VIRSorter_NODE_138_length_29389_cov_4_792562	NC_025443.1Salmonella phage 9NA, complete genome	29389	4.15424e-19	78.69
VIRSorter_NODE_568_length_8851_cov_6_423033	NC_041857.1Acinetobacter phage IME-AB2, complete genome	8851	5.67111e-05	100		VIRSorter_NODE_797_length_10914_cov_15_594530	NC_022915.1Ralstonia phage RSK1 DNA, complete genome	10914	5.37522e-19	72.6
VIRSorter_NODE_337_length_12014_cov_7_093904	NC_014637.1Cafeteria roenbergensis virus BV-PW1, complete genome	12014	7.70533e-05	83.64		VIRSorter_NODE_8_length_158835_cov_15_029097	NC_007497.1Burkholderia phage Bcep176, complete genome	40462	5.72132e-19	77.84
VIRSorter_NODE_1260_length_5315_cov_7_156274	NC_017971.2Pseudomonas phage tf complete genome	5315	0.000118594	76.81		VIRSorter_NODE_854_length_10439_cov_6_145609	NC_028269.1Yellowstone Lake virophage 5, complete genome	10439	1.79424e-18	71.65
VIRSorter_NODE_145_length_18672_cov_4_636354	NC_020842.1Cellulophaga phage phiST genomic sequence	18672	0.000119862	71.79		VIRSorter_NODE_2583_length_5541_cov_3_758112	NC_021864.1Puniceispirillum phage HMO-2011, complete genome	5541	1.15724e-17	71.79
VIRSorter_NODE_1050_length_6050_cov_5_905254	NC_003085.1Myxococcus phage Mx8, complete genome	6050	0.000135094	75.95		VIRSorter_NODE_2343_length_5885_cov_2_950943	NC_020484.1Pelagibacter phage HTVC008M, complete genome	5885	1.2295e-17	78.02
VIRSorter_NODE_1005_length_6226_cov_9_722897	NC_014649.1Acanthamoeba polyphaga mimivirus, complete genome	6226	0.000139017	89.74		VIRSorter_NODE_716_length_11621_cov_4_807539	NC_003085.1Myxococcus phage Mx8, complete genome	11621	2.43411e-17	71.24
VIRSorter_NODE_921_length_6639_cov_3_694107	NC_015283.1Prochlorococcus phage P-RSM4, complete genome	6639	0.000148288	78.46		VIRSorter_NODE_1402_length_7903_cov_6_561035	NC_006820.1Synechococcus phage S-PM2, complete genome	7903	5.76998e-17	71.24
VIRSorter_NODE_885_length_6791_cov_6_901277	NC_028094.1Chrysochromulina ericina virus isolate CeV-01B, complete genome	6791	0.0001517	85.11		VIRSorter_NODE_1270_length_8354_cov_11_790577	NC_021796.1Cellulophaga phage phi38:1, complete genome	8354	6.10064e-17	78.45
VIRSorter_NODE_752_length_7611_cov_4_577687	NC_020484.1Pelagibacter phage HTVC008M, complete genome	7611	0.000170106	86.36		VIRSorter_NODE_2874_length_5175_cov_3_268945	NC_022762.1Lactobacillus phage phiLdb, complete genome	5175	1.31614e-16	67.15
VIRSorter_NODE_673_length_8098_cov_5_037424	NC_021789.1Cellulophaga phage phi19:3, complete genome	8098	0.000181038	88.37		VIRSorter_NODE_2750_length_5310_cov_4_440152	NC_021798.1Cellulophaga phage phi17:2, complete genome	5310	1.35069e-16	86.13
VIRSorter_NODE_566_length_8880_cov_20_220057	NC_015290.1Prochlorococcus phage P-SSM7, complete genome	8880	0.000198592	71.96		VIRSorter_NODE_2548_length_5581_cov_9_035469	NC_013599.1Xylella phage Xfas53, complete genome	5581	1.42004e-16	66.67
VIRSorter_NODE_417_length_10606_cov_5_648659	NC_022563.1Squirrel poxvirus strain Red squirrel UK complete genome	10606	0.000237336	82.76		VIRSorter_NODE_2372_length_5841_cov_5_319046	NC_020484.1Pelagibacter phage HTVC008M, complete genome	5841	1.48657e-16	73.9
VIRSorter_NODE_320_length_12539_cov_4_835069	NC_014660.1Acinetobacter phage Ac42, complete genome	12539	0.000280727	87.27		VIRSorter_NODE_1887_length_6681_cov_11_046634	NC_020857.1Cyanophage MED4-117 genomic sequence	6681	1.70121e-16	77.42
VIRSorter_NODE_318_length_12560_cov_4_291723	NC_009333.1Human herpesvirus 8, complete genome	12560	0.000281199	83.7		VIRSorter_NODE_176_length_25728_cov_12_620652	NC_003085.1Myxococcus phage Mx8, complete genome	25728	6.5748e-16	71.87
VIRSorter_NODE_279_length_13673_cov_16_391908	NC_035468.1Murmansk poxvirus strain LEIV-11411, complete genome	13673	0.000306148	81.67		VIRSorter_NODE_132_length_29796_cov_8_522007	NC_021792.1Cellulophaga phage phi46:3, complete genome	29796	7.61519e-16	72.75
VIRSorter_NODE_143_length_18703_cov_12_614168	NC_038931.1Thermoproteus tenax virus 1 (TTV1) genome	18703	0.000419054	71.15		VIRSorter_NODE_905_length_10101_cov_5_476110	NC_029066.1Pseudomonas phage PS-1 DNA, complete sequence	10101	8.99248e-16	71.13
VIRSorter_NODE_1233_length_5398_cov_2_281864	NC_042009.1Streptomyces phage NootNoot, complete genome	5398	0.000420438	73.33		VIRSorter_NODE_2708_length_5356_cov_4_149028	NC_028094.1Chrysochromulina ericina virus isolate CeV-01B, complete genome	5356	1.65981e-15	76.03
VIRSorter_NODE_1020_length_6165_cov_4_322259	NC_006356.2Flavobacterium phage 11b, complete genome	6165	0.000480437	93.94		VIRSorter_NODE_1701_length_7104_cov_6_845368	NC_015293.1Pseudoalteromonas phage H105/1, complete genome	7104	2.20437e-15	74.49
VIRSorter_NODE_901_length_6729_cov_3_717860	NC_020874.1Prochlorococcus phage P-SSP3 genomic sequence	6729	0.000524626	84.78		VIRSorter_NODE_1027_length_9383_cov_3_999893	NC_001350.1Saimiriine herpesvirus 2 complete genome	8279	2.57068e-15	79.45
VIRSorter_NODE_787_length_7381_cov_10_478296	NC_011551.1Bacteriophage APSE-2, complete genome	7381	0.00057571	77.5		VIRSorter_NODE_1043_length_9303_cov_3_811851	NC_024697.1Aureococcus anophagefferens virus isolate BtV-01, complete genome	9303	2.88991e-15	72.04
VIRSorter_NODE_680_length_8057_cov_6_753562	NC_021068.1Vibrio phage douglas 12A4 genomic sequence	8057	0.000628674	78.69		VIRSorter_NODE_657_length_12087_cov_4_039312	NC_006820.1Synechococcus phage S-PM2, complete genome	12087	3.75782e-15	81.13
VIRSorter_NODE_639_length_8264_cov_3_283591	NC_041878.1Pectobacterium phage CBB, complete genome	8264	0.000644892	89.47		VIRSorter_NODE_2946_length_5094_cov_20_376265	NC_007805.1Pseudomonas phage F10, complete genome	5094	5.50823e-15	68.16
VIRSorter_NODE_580_length_8764_cov_8_420599	NC_021312.1Phaeocystis globosa virus strain 16T, complete genome	8764	0.000684067	91.89		VIRSorter_NODE_1620_length_7299_cov_4_652816	NC_031020.1Morganella phage vB_MmoM_MP1, complete genome	7299	7.9062e-15	85.08
VIRSorter_NODE_575_length_8796_cov_5_975174	NC_019495.1Cyprinid herpesvirus 2 strain ST-J1, complete genome	8796	0.000686574	65.99		VIRSorter_NODE_1550_length_7490_cov_7_918090	NC_034383.1Pacmanvirus A23 genome assembly, complete genome: monopartite	7490	8.11403e-15	73.76
VIRSorter_NODE_563_length_8932_cov_4_056776	NC_014637.1Cafeteria roenbergensis virus BV-PW1, complete genome	8932	0.000697229	81.82		VIRSorter_NODE_86_length_38105_cov_6_951721	NC_007808.1Pseudomonas phage PA11, complete genome	38105	1.18673e-14	74.99
VIRSorter_NODE_545_length_9154_cov_4_887350	NC_011038.1Yersinia phage Yepe2, complete genome	9154	0.000714623	76.06		VIRSorter_NODE_3023_length_5013_cov_3_138766	NC_020851.1Synechococcus phage S-SKS1 genomic sequence	5013	1.8918e-14	76.45
VIRSorter_NODE_436_length_10326_cov_7_438321	NC_042116.1Yersinia phage fHe-Yen9-04 genome assembly, complete genome: monopartite	10326	0.000806448	75.32		VIRSorter_NODE_2925_length_5117_cov_4_000593	NC_002519.1Roseophage SIO1 complete genome	5117	1.9313e-14	76.07
GenBank						VIRSorter_NODE_1513_length_7576_cov_4_304747	NC_016164.1Synechococcus phage S-CBS1, complete genome	7576	2.86474e-14	68.76
Contigs names	Best BLAST hit affiliation	Length	e-value	Similarity		VIRSorter_NODE_1481_length_7650_cov_3_726926	NC_028269.1Yellowstone Lake virophage 5, complete genome	7650	2.89284e-14	75.83
VIRSorter_NODE_228_length_14887_cov_3_898867	KJ410740.1Synechococcus phage S-EIVl, complete genome	14887	0	71.03		VIRSorter_NODE_1136_length_8920_cov_5_654597	NC_028702.1Delftia phage IME-DE1, complete genome	8920	3.37517e-14	74.28
VIRSorter_NODE_707_length_7857_cov_5_618303	KU886272.1Freshwater phage uvFW-CGR-AMD-COM-C449, complete genome	7857	0	76.49		VIRSorter_NODE_521_length_13574_cov_5_601080	NC_013599.1Xylella phage Xfas53, complete genome	13574	5.14212e-14	63.43
VIRSorter_NODE_811_length_7250_cov_26_700903	AP013492.1Uncultured Mediterranean phage uvMED DNA, complete genome, group G19, isolate: uvMED-CGR-C37-MedDCM-OCT-S29-C71	7250	0	69.41		VIRSorter_NODE_241_length_20854_cov_6_430886	NC_028094.1Chrysochromulina ericina virus isolate CeV-01B, complete genome	20854	7.90686e-14	70.65
VIRSorter_NODE_1259_length_5315_cov_9_076236	AP013445.1Uncultured Mediterranean phage uvMED DNA, complete genome, group G17, isolate: uvMED-CGR-C40-MedDCM-OCT-S28-C16	5315	0	68.94		VIRSorter_NODE_1966_length_6552_cov_6_921810	NC_028840.1Escherichia phage slur09 genome assembly slu09, chromosome : 1	6552	8.64151e-14	70.96
VIRSorter_NODE_1287_length_5240_cov_3_462488	KU886274.1Freshwater phage uvFW-CGR-AMD-COM-C493, complete genome	5240	1.00889e-155	70.79		VIRSorter_NODE_120_length_30857_cov_5_730180	NC_021789.1Cellulophaga phage phi19:3, complete genome	30857	1.17049e-13	74.3
VIRSorter_NODE_658_length_8169_cov_3_507518	KY052843.1Uncultured virus clone vSAG-41-H4-2 genomic sequence	8169	1.21169e-150	67.68		VIRSorter_NODE_99_length_34417_cov_38_244252	NC_004688.1Mycobacterium phage Omega, complete genome	34417	1.30568e-13	76.01
VIRSorter_NODE_887_length_6781_cov_7_046090	AP013528.1Uncultured Mediterranean phage uvMED DNA, complete genome, group G3, isolate: uvMED-CGR-C7A-MedDCM-OCT-S41-C23	6781	9.42059e-126	68.83		VIRSorter_NODE_778_length_11057_cov_6_788857	NC_043027.1Bacillus virus PBS1, complete genome	11057	1.46133e-13	73.46
VIRSorter_NODE_1289_length_5236_cov_6_386412	AP013412.1Uncultured Mediterranean phage uvMED DNA, complete genome, group G16, isolate: uvMED-CGR-C10A-MedDCM-OCT-S46-C61	5236	1.07827e-123	68.33		VIRSorter_NODE_760_length_11249_cov_18_771217	NC_006883.2Prochlorococcus phage P-SSM2, complete genome	11249	1.48678e-13	75.94
VIRSorter_NODE_1018_length_6168_cov_6_287257	GU943026.1Uncultured phage MedDCM-OCT-S05-C64 genomic sequence	6168	4.43662e-123	72.38		VIRSorter_NODE_649_length_12141_cov_4_620222	NC_015289.1Synechococcus phage S-SSM5, complete genome	12141	1.60502e-13	77.62
VIRSorter_NODE_1045_length_6076_cov_7_621658	KJ410740.1Synechococcus phage S-EIVl, complete genome	6076	4.67007e-110	66.42		VIRSorter_NODE_2843_length_5214_cov_2_796085	NC_022915.1Ralstonia phage RSK1 DNA, complete genome	5214	2.39768e-13	65.71
VIRSorter_NODE_449_length_10185_cov_7_165745	KJ410740.1Synechococcus phage S-EIVl, complete genome	10185	5.2913e-93	66.76		VIRSorter_NODE_2048_length_6403_cov_8_163674	NC_025464.1Synechococcus phage S-CBP4, complete genome	6403	2.94724e-13	77.67
VIRSorter_NODE_576_length_8794_cov_9_923790	KU886268.1Freshwater phage uvFW-CGR-AMD-COM-C203, complete genome	8794	3.51051e-88	71.71		VIRSorter_NODE_1832_length_6792_cov_7_279798	NC_021864.1Puniceispirillum phage HMO-2011, complete genome	6792	3.12722e-13	77.44
VIRSorter_NODE_945_length_6529_cov_13_210226	KJ410740.1Synechococcus phage S-EIVl, complete genome	6529	1.87416e-77	70.89		VIRSorter_NODE_1811_length_6843_cov_4_468179	NC_021864.1Puniceispirillum phage HMO-2011, complete genome	6843	3.15082e-13	76.13
VIRSorter_NODE_1294_length_5226_cov_2_959196	KT997830.1Uncultured Mediterranean phage clone uvDeep-GF0-KM22-C355 genomic sequence	5226	6.37212e-76	66.03		VIRSorter_NODE_1295_length_8206_cov_5_000491	NC_020484.1Pelagibacter phage HTVC008M, complete genome	8206	3.78145e-13	79.23
VIRSorter_NODE_1082_length_5912_cov_4_548745	KJ410740.1Synechococcus phage S-EIVl, complete genome	5912	3.06667e-74	69.98		VIRSorter_NODE_1290_length_8226_cov_2_693550	NC_025443.1Salmonella phage 9NA, complete genome	8226	3.7907e-13	72.06
VIRSorter_NODE_772_length_7448_cov_15_361693	AP013434.1Uncultured Mediterranean phage uvMED DNA, complete genome, group G16, isolate: uvMED-CGR-U-MedDCM-OCT-S32-C65	7448	1.75763e-59	65.01		VIRSorter_NODE_1239_length_8498_cov_3_970390	NC_016562.1Campylobacter phage CPX, complete genome	8498	3.91655e-13	77.52
VIRSorter_NODE_922_length_6628_cov_5_758101	KU886273.1Freshwater phage uvFW-CGR-AMD-COM-C455, complete genome	6628	3.44326e-55	68.1		VIRSorter_NODE_1014_length_9430_cov_3_611947	NC_031906.1Synechococcus phage S-CAM3 isolate 1010CC42, complete genome	9430	4.34776e-13	77.02
VIRSorter_NODE_709_length_7847_cov_3_006545	KT997830.1Uncultured Mediterranean phage clone uvDeep-GF0-KM22-C355 genomic sequence	7847	4.0798e-55	64.49		VIRSorter_NODE_101_length_33994_cov_195_595362	NC_028995.1Acinetobacter phage phiAC-1, complete genome	33939	4.49391e-13	75.25
VIRSorter_NODE_208_length_15893_cov_6_039715	KY052811.1Uncultured virus clone vSAG-37-F16 genomic sequence	15893	8.28011e-55	69.9		VIRSorter_NODE_518_length_13615_cov_9_673451	NC_021796.1Cellulophaga phage phi38:1, complete genome	13615	6.28335e-13	77.61
VIRSorter_NODE_756_length_7575_cov_17_350798	KY052797.1Uncultured virus clone vSAG-17-D19-1 genomic sequence	7575	2.485e-51	76.61		VIRSorter_NODE_441_length_15125_cov_6_378567	NC_042000.1Arthrobacter phage Colucci, complete genome	15125	6.98196e-13	76.72
VIRSorter_NODE_603_length_8523_cov_6_706542	KT894027.1Dishui lake virophage 1, complete genome	8523	3.40793e-50	72.04		VIRSorter_NODE_2377_length_5837_cov_4_144587	NC_020484.1Pelagibacter phage HTVC008M, complete genome	5837	9.37485e-13	80.89
VIRSorter_NODE_936_length_6569_cov_12_531931	GU943034.1Uncultured phage MedDCM-OCT-S08-C232 genomic sequence	6569	8.57623e-44	72.37		VIRSorter_NODE_2289_length_5970_cov_3_813525	NC_042054.1Pseudomonas phage vB_PsyM_KIL4, complete genome	5970	9.58964e-13	79.41
VIRSorter_NODE_458_length_10114_cov_3_945024	AP013464.1Uncultured Mediterranean phage uvMED DNA, complete genome, group G18, isolate: uvMED-CGR-C51-MedDCM-OCT-S31-C32	10114	1.61156e-42	71.35		VIRSorter_NODE_2182_length_6168_cov_15_820056	NC_041958.1Roseobacter phage RDJL Phi 2, complete genome	6168	9.90739e-13	67.63
VIRSorter_NODE_1226_length_5412_cov_4_428785	KT997830.1Uncultured Mediterranean phage clone uvDeep-GF0-KM22-C355 genomic sequence	5412	3.00107e-42	65.25		VIRSorter_NODE_576_length_12954_cov_19_416621	NC_007967.1Streptomyces phage mu1/6, complete genome	12954	2.08661e-12	75.96
VIRSorter_NODE_1178_length_5569_cov_80_885927	AP013519.1Uncultured Mediterranean phage uvMED DNA, complete genome, group G21, isolate: uvMED-CGR-U-MedDCM-OCT-S31-C58	5569	1.59998e-39	70.35		VIRSorter_NODE_455_length_14721_cov_7_308809	NC_042342.1Pseudomonas virus H66, complete genome	14721	2.3717e-12	74.49
VIRSorter_NODE_891_length_6763_cov_34_926058	KY052796.1Uncultured virus clone vSAG-17-D16 genomic sequence	6763	2.36964e-38	73.06		VIRSorter_NODE_2785_length_5279_cov_3_702335	NC_020484.1Pelagibacter phage HTVC008M, complete genome	5279	2.95761e-12	76.6
VIRSorter_NODE_219_length_15416_cov_5_096153	AP013412.1Uncultured Mediterranean phage uvMED DNA, complete genome, group G16, isolate: uvMED-CGR-C10A-MedDCM-OCT-S46-C61	15416	1.89039e-37	72.36		VIRSorter_NODE_2409_length_5785_cov_14_755846	NC_028270.1Yellowstone Lake virophage 6, complete genome	5785	3.24283e-12	67.35
VIRSorter_NODE_74_length_26919_cov_13_246166	AP013519.1Uncultured Mediterranean phage uvMED DNA, complete genome, group G21, isolate: uvMED-CGR-U-MedDCM-OCT-S31-C58	26903	3.30182e-37	69.9		VIRSorter_NODE_2136_length_6247_cov_7_317991	NC_015283.1Prochlorococcus phage P-RSM4, complete genome	6247	3.50255e-12	75.26
VIRSorter_NODE_960_length_6440_cov_3_934847	KT997830.1Uncultured Mediterranean phage clone uvDeep-GF0-KM22-C355 genomic sequence	6440	3.34805e-36	71.55		VIRSorter_NODE_1499_length_7604_cov_12_378063	NC_021806.1Cellulophaga phage phi14:2, complete genome	7604	4.26743e-12	77.23
VIRSorter_NODE_765_length_7479_cov_4_990571	KU886273.1Freshwater phage uvFW-CGR-AMD-COM-C455, complete genome	7479	1.65453e-34	67.49		VIRSorter_NODE_761_length_11197_cov_7_640998	NC_028104.1Yellowstone lake mimivirus DNA, complete genome, isolate: 1	11197	6.29264e-12	72.99
VIRSorter_NODE_1148_length_5661_cov_3_135212	KU886269.1Freshwater phage uvFW-CGR-AMD-COM-C403, complete genome	5661	1.85591e-32	74.23		VIRSorter_NODE_412_length_15630_cov_5_862729	NC_021796.1Cellulophaga phage phi38:1, complete genome	15630	8.7904e-12	82.41
VIRSorter_NODE_1144_length_5668_cov_3_123998	AP013467.1Uncultured Mediterranean phage uvMED DNA, complete genome, group G18, isolate: uvMED-CGR-C51A-MedDCM-OCT-S39-C54	5668	1.85822e-32	65.66		VIRSorter_NODE_2228_length_6086_cov_11_412867	NC_020879.1Aeromonas phage Aes012, complete genome	6086	1.19084e-11	79.16
VIRSorter_NODE_638_length_8264_cov_39_112559	AP013519.1Uncultured Mediterranean phage uvMED DNA, complete genome, group G21, isolate: uvMED-CGR-U-MedDCM-OCT-S31-C58	8264	9.47434e-32	69.42		VIRSorter_NODE_1945_length_6592_cov_4_882209	NC_030656.1Pteropox virus strain Australia, complete genome	6592	1.29038e-11	76.37
VIRSorter_NODE_565_length_8897_cov_4_566614	KY052842.1Uncultured virus clone vSAG-41-H4-1 genomic sequence	8897	5.28531e-29	70.46		VIRSorter_NODE_1614_length_7317_cov_5_297852	NC_036579.1Ictalurid herpesvirus 2 strain 760/94, complete genome	7317	1.43302e-11	84.65
VIRSorter_NODE_216_length_15480_cov_58_668784	KT894027.1Dishui lake virophage 1, complete genome	15480	3.91606e-27	69.81		VIRSorter_NODE_106_length_33156_cov_4_966587	NC_008296.2Synechococcus phage syn9, complete genome	33156	1.86673e-11	79.02
VIRSorter_NODE_203_length_16070_cov_20_555229	KT894027.1Dishui lake virophage 1, complete genome	16070	4.06565e-27	75		VIRSorter_NODE_803_length_10846_cov_5_906218	NC_021796.1Cellulophaga phage phi38:1, complete genome	10846	2.12729e-11	75
VIRSorter_NODE_99_length_23097_cov_15_851879	KT894027.1Dishui lake virophage 1, complete genome	23097	5.84734e-27	70.18		VIRSorter_NODE_591_length_12784_cov_73_384712	NC_028270.1Yellowstone Lake virophage 6, complete genome	12784	2.50856e-11	66.54
VIRSorter_NODE_1062_length_5995_cov_11_356061	KU886269.1Freshwater phage uvFW-CGR-AMD-COM-C403, complete genome	5995	9.53872e-24	72.95		VIRSorter_NODE_379_length_16429_cov_6_937645	NC_041868.1Paracoccus phage Shpa, complete genome	16429	3.22534e-11	71.79
VIRSorter_NODE_381_length_11155_cov_23_217658	AP013515.1Uncultured Mediterranean phage uvMED DNA, complete genome, group G21, isolate: uvMED-CGR-U-MedDCM-OCT-S27-C25	11155	6.2113e-23	81.51		VIRSorter_NODE_2266_length_6003_cov_6_261769	NC_041996.1Serratia phage CHI14, complete genome	6003	4.10028e-11	80.66
VIRSorter_NODE_1003_length_6232_cov_8_339647	KT997830.1Uncultured Mediterranean phage clone uvDeep-GF0-KM22-C355 genomic sequence	6232	4.21722e-22	68.28		VIRSorter_NODE_1229_length_8540_cov_3_301237	NC_002519.1Roseophage SIO1 complete genome	8540	5.84151e-11	73
VIRSorter_NODE_230_length_14881_cov_6_315527	AP013517.1Uncultured Mediterranean phage uvMED DNA, complete genome, group G21, isolate: uvMED-CGR-U-MedDCM-OCT-S30-C51	14881	1.01007e-21	77.98		VIRSorter_NODE_2490_length_5653_cov_6_346910	NC_031927.1Synechococcus phage S-CAM7 isolate 0910CC49, complete genome	5653	1.34725e-10	81.55
VIRSorter_NODE_80_length_26046_cov_17_017198	KT894027.1Dishui lake virophage 1, complete genome	26046	6.17615e-21	67.86		VIRSorter_NODE_1938_length_6600_cov_17_264782	NC_018853.1Streptomyce phage TG1, complete genome	6600	1.57393e-10	80.59
VIRSorter_NODE_66_length_28588_cov_25_661655	KT894027.1Dishui lake virophage 1, complete genome	28588	8.25943e-20	67.59		VIRSorter_NODE_125_length_30562_cov_5_294850	NC_006884.2Prochlorococcus phage P-SSM4, complete genome	30562	2.09604e-10	76.05
VIRSorter_NODE_437_length_10325_cov_10_380915	KU886273.1Freshwater phage uvFW-CGR-AMD-COM-C455, complete genome	10325	3.62721e-19	71.13		VIRSorter_NODE_816_length_10744_cov_15_184302	NC_020481.1Pelagibacter phage HTVC010P, complete genome	10744	2.56713e-10	64.72
VIRSorter_NODE_515_length_9558_cov_3_225297	AP013515.1Uncultured Mediterranean phage uvMED DNA, complete genome, group G21, isolate: uvMED-CGR-U-MedDCM-OCT-S27-C25	9558	1.17166e-18	70.61		VIRSorter_NODE_510_length_13754_cov_7_689539	NC_029098.1Streptomyces phage Jay2Jay, complete genome	13754	3.28817e-10	78.44
VIRSorter_NODE_97_length_23388_cov_9_879998	KT894027.1Dishui lake virophage 1, complete genome	23388	1.00268e-17	67.55		VIRSorter_NODE_484_length_14166_cov_4_476366	NC_016765.1Pseudomonas phage vB_PaeS_PMG1, complete genome	14166	3.38691e-10	73.49
VIRSorter_NODE_746_length_7651_cov_8_744602	KT894027.1Dishui lake virophage 1, complete genome	7651	4.85409e-16	71.07		VIRSorter_NODE_467_length_14406_cov_8_643788	NC_028670.1Klebsiella phage vB_KpnP_KpV41, complete genome	14406	3.44443e-10	82.81
VIRSorter_NODE_480_length_9920_cov_3_054536	AP013515.1Uncultured Mediterranean phage uvMED DNA, complete genome, group G21, isolate: uvMED-CGR-U-MedDCM-OCT-S27-C25	9920	2.19894e-15	72.47		VIRSorter_NODE_2060_length_6383_cov_12_010430	NC_020484.1Pelagibacter phage HTVC008M, complete genome	6383	5.31201e-10	80.82
VIRSorter_NODE_898_length_6743_cov_5_524372	KY052810.1Uncultured virus clone vSAG-37-F6 genomic sequence	6743	5.20857e-15	68.04		VIRSorter_NODE_1914_length_6632_cov_14_682226	NC_021796.1Cellulophaga phage phi38:1, complete genome	6632	5.52031e-10	81.12
VIRSorter_NODE_769_length_7465_cov_9_403374	KJ854379.1Qinghai Lake virophage, complete genome	7465	7.0282e-14	71.6		VIRSorter_NODE_1495_length_7613_cov_3_436491	NC_020483.1Pelagibacter phage HTVC019P, complete genome	7613	6.34095e-10	72.75
VIRSorter_NODE_534_length_9294_cov_3_703215	KJ854379.1Qinghai Lake virophage, complete genome	9294	8.75805e-14	74.04		VIRSorter_NODE_3037_length_5003_cov_3_579224	NC_020851.1Synechococcus phage S-SKS1 genomic sequence	5003	1.45149e-09	71.72
VIRSorter_NODE_958_length_6447_cov_25_720901	KU886275.1Freshwater phage uvFW-CGR-AMDFOS-S50-C341, complete genome	6447	7.38914e-13	69.68		VIRSorter_NODE_186_length_24817_cov_11_275139	NC_016659.1Cyanophage NATL2A-133, complete genome	24817	2.07311e-09	69.46
VIRSorter_NODE_292_length_13286_cov_128_424458	KT894027.1Dishui lake virophage 1, complete genome	13286	1.52668e-12	68.3		VIRSorter_NODE_668_length_11973_cov_11_873217	NC_031274.1Pseudomonas phage O4, complete genome	11973	3.48624e-09	71.12
VIRSorter_NODE_248_length_14508_cov_34_518716	MH834602.1Microbacterium phage Brahms, complete genome	14508	7.09027e-11	73.81		VIRSorter_NODE_2942_length_5100_cov_4_220813	NC_031242.1Cyanophage S-RIM50 isolate RW_29_0704, complete genome	5100	5.16506e-09	82.57
VIRSorter_NODE_322_length_12491_cov_10_366677	KU886275.1Freshwater phage uvFW-CGR-AMDFOS-S50-C341, complete genome	12491	2.12986e-10	76.24		VIRSorter_NODE_2774_length_5286_cov_3_702160	NC_021529.2Vibrio phage nt-1, complete genome	5286	5.35462e-09	78.71
VIRSorter_NODE_983_length_6315_cov_5_105112	KU886275.1Freshwater phage uvFW-CGR-AMDFOS-S50-C341, complete genome	6315	3.74889e-10	66.3		VIRSorter_NODE_2665_length_5414_cov_7_212726	NC_038553.1Heterosigma akashiwo virus 01 isolate HaV53, complete genome	5414	5.48507e-09	64.98
VIRSorter_NODE_924_length_6624_cov_22_056630	AP013514.1Uncultured Mediterranean phage uvMED DNA, complete genome, group G21, isolate: uvMED-CGR-U-MedDCM-OCT-S26-C60	6624	3.93332e-10	75.81		VIRSorter_NODE_218_length_22264_cov_11_167500	NC_016659.1Cyanophage NATL2A-133, complete genome	22264	6.49046e-09	79.45
VIRSorter_NODE_236_length_14826_cov_12_130594	KU886275.1Freshwater phage uvFW-CGR-AMDFOS-S50-C341, complete genome	14826	8.8275e-10	74.17		VIRSorter_NODE_1782_length_6925_cov_18_129549	NC_021864.1Puniceispirillum phage HMO-2011, complete genome	6925	7.02371e-09	73.83
VIRSorter_NODE_1190_length_5536_cov_4_379858	KU886275.1Freshwater phage uvFW-CGR-AMDFOS-S50-C341, complete genome	5536	1.1462e-09	69.36		VIRSorter_NODE_1049_length_9274_cov_42_529884	NC_020482.1Pelagibacter phage HTVC011P, complete genome	9274	9.4176e-09	75.96
VIRSorter_NODE_390_length_10999_cov_4_470943	MH454081.1Paenibacillus phage LincolnB, complete genome	10999	2.28428e-09	78.05		VIRSorter_NODE_107_length_32898_cov_13_860427	NC_023690.1Mycobacterium phage Courthouse, complete genome	32853	9.58144e-09	74.56
VIRSorter_NODE_300_length_13049_cov_18_396875	KU886275.1Freshwater phage uvFW-CGR-AMDFOS-S50-C341, complete genome	13049	2.71094e-09	73.73		VIRSorter_NODE_104_length_33349_cov_10_887277	NC_003389.1Swinepox virus, complete genome	33349	9.72625e-09	72.84
VIRSorter_NODE_209_length_15770_cov_3_583646	AP013539.1Uncultured Mediterranean phage uvMED DNA, complete genome, group G7, isolate: uvMED-CGR-U-MedDCM-OCT-S28-C3	15770	3.27775e-09	73.93		VIRSorter_NODE_615_length_12460_cov_6_222572	NC_016164.1Synechococcus phage S-CBS1, complete genome	12460	1.26645e-08	80.05
VIRSorter_NODE_1340_length_5103_cov_39_936609	AP013519.1Uncultured Mediterranean phage uvMED DNA, complete genome, group G21, isolate: uvMED-CGR-U-MedDCM-OCT-S31-C58	5103	1.28682e-08	71.33		VIRSorter_NODE_406_length_15729_cov_7_803050	NC_038553.1Heterosigma akashiwo virus 01 isolate HaV53, complete genome	15729	1.59943e-08	69.1
VIRSorter_NODE_733_length_7689_cov_8_103746	HQ704801.1Organic Lake virophage, complete genome	7689	1.94278e-08	77.01		VIRSorter_NODE_346_length_17321_cov_6_447469	NC_037665.1Pandoravirus macleodensis, complete genome	17321	1.76167e-08	74.68
VIRSorter_NODE_251_length_14244_cov_20_840581	AP013422.1Uncultured Mediterranean phage uvMED DNA, complete genome, group G16, isolate: uvMED-CGR-C53A-MedDCM-OCT-S26-C61	14244	3.60585e-08	81.56		VIRSorter_NODE_318_length_17963_cov_5_344427	NC_041917.1Serratia phage BF, complete genome	17963	1.82709e-08	83.6
VIRSorter_NODE_1258_length_5317_cov_3_949259	KY271401.1Klebsiella phage 1 LV-2017, complete genome	5317	4.68103e-08	76.4		VIRSorter_NODE_2648_length_5438_cov_3_585919	NC_024146.1Enterobacteria phage 9g, complete genome	5438	1.92302e-08	78.19
VIRSorter_NODE_845_length_7052_cov_13_201801	KU886268.1Freshwater phage uvFW-CGR-AMD-COM-C203, complete genome	7052	6.21669e-08	75.12		VIRSorter_NODE_2319_length_5921_cov_5_114388	NC_025431.1Mesorhizobium phagevB_MloP_Lo5R7ANS, complete genome	5921	2.09483e-08	81.13
VIRSorter_NODE_193_length_16278_cov_4_575664	KT894027.1Dishui lake virophage 1, complete genome	16278	1.43873e-07	69.95		VIRSorter_NODE_1514_length_7574_cov_8_347121	NC_028270.1Yellowstone Lake virophage 6, complete genome	7574	2.68237e-08	68.65
VIRSorter_NODE_457_length_10118_cov_3_939779	KJ854379.1Qinghai Lake virophage, complete genome	10118	3.11779e-07	71.67		VIRSorter_NODE_1429_length_7824_cov_4_218046	NC_041993.1Mycobacterium phage Sebata, complete genome	7824	2.7713e-08	93.63
VIRSorter_NODE_1141_length_5677_cov_6_168979	KU886273.1Freshwater phage uvFW-CGR-AMD-COM-C455, complete genome	5677	6.08965e-07	69.13		VIRSorter_NODE_1325_length_8120_cov_5_783385	NC_041921.1Dinoroseobacter phage vB_DshS-R5C, complete genome	8120	2.87658e-08	68.88
VIRSorter_NODE_1244_length_5367_cov_3_820030	AP013519.1Uncultured Mediterranean phage uvMED DNA, complete genome, group G21, isolate: uvMED-CGR-U-MedDCM-OCT-S31-C58	5367	2.00873e-06	75		VIRSorter_NODE_139_length_29272_cov_6_348838	NC_020852.1Ostreococcus lucimarinus virus OlV5 genomic sequence	29272	2.97934e-08	82.8
VIRSorter_NODE_614_length_8491_cov_3_868895	AP013521.1Uncultured Mediterranean phage uvMED DNA, complete genome, group G21, isolate: uvMED-CGR-U-MedDCM-OCT-S42-C60	8491	3.18542e-06	73.68		VIRSorter_NODE_1159_length_8826_cov_5_417284	NC_028094.1Chrysochromulina ericina virus isolate CeV-01B, complete genome	8826	3.12771e-08	65.9
VIRSorter_NODE_282_length_13513_cov_68_807029	AP013405.1Uncultured Mediterranean phage uvMED DNA, complete genome, group G15, isolate: uvMED-CGR-U-MedDCM-OCT-S42-C63	13513	5.07625e-06	79.41		VIRSorter_NODE_744_length_11369_cov_11_218314	NC_019521.1Sphingomonas phage PAU, complete genome	11369	4.03227e-08	77.38
VIRSorter_NODE_226_length_15040_cov_13_153086	GU943020.1Uncultured phage MedDCM-OCT-S04-C64 genomic sequence	15040	5.65136e-06	77.03		VIRSorter_NODE_730_length_11492_cov_62_948413	NC_028269.1Yellowstone Lake virophage 5, complete genome	11492	4.07602e-08	86.74
VIRSorter_NODE_979_length_6332_cov_10_584356	KU886268.1Freshwater phage uvFW-CGR-AMD-COM-C203, complete genome	6332	8.27982e-06	78.93		VIRSorter_NODE_635_length_12275_cov_3_855074	NC_028663.1Cyanophage P-TIM40, complete genome	12275	4.35454e-08	76.21
VIRSorter_NODE_719_length_7762_cov_2_967173	AP013373.1Uncultured Mediterranean phage uvMED DNA, complete genome, group G13, isolate: uvMED-CGR-C70A-MedDCM-OCT-S39-C80	7762	3.54612e-05	77.04		VIRSorter_NODE_593_length_12766_cov_4_838565	NC_016766.1Synechococcus phage S-CBS4, complete genome	12766	4.52919e-08	87.04
VIRSorter_NODE_137_length_19089_cov_6_361616	KT894027.1Dishui lake virophage 1, complete genome	19089	8.74258e-05	79.69		VIRSorter_NODE_575_length_12961_cov_18_409035	NC_041961.1Arthrobacter phage Tank, complete genome	12961	4.59855e-08	77.52
VIRSorter_NODE_892_length_6763_cov_4_343620	KU886273.1Freshwater phage uvFW-CGR-AMD-COM-C455, complete genome	6763	0.000107772	71.43		VIRSorter_NODE_2924_length_5117_cov_23_711972	NC_019721.1Enterobacterial phage mEp390, complete genome	5117	6.31344e-08	86.79
VIRSorter_NODE_32_length_39666_cov_11_851582	MH059634.1Dickeya phage Sucellus, complete genome	39666	0.000181821	94.74		VIRSorter_NODE_2609_length_5504_cov_6_084419	NC_038931.1Thermoproteus tenax virus 1 (TTV1) genome	5504	6.79393e-08	68.02
VIRSorter_NODE_117_length_20399_cov_6_211758	AP013519.1Uncultured Mediterranean phage uvMED DNA, complete genome, group G21, isolate: uvMED-CGR-U-MedDCM-OCT-S31-C58	20399	0.000326125	75.64		VIRSorter_NODE_2395_length_5805_cov_3_930261	NC_041997.1Acidovorax phage ACP17, complete genome	5805	7.16765e-08	81.88
VIRSorter_NODE_757_length_7562_cov_12_824431	MH019215.1Streptomyces phage Yara, complete genome	7562	0.000420826	75.32		VIRSorter_NODE_1475_length_7689_cov_3_917736	NC_025464.1Synechococcus phage S-CBP4, complete genome	7689	9.50516e-08	71.82
VIRSorter_NODE_60_length_29788_cov_5_202570	MH638294.1Ralstonia phage GP4, complete genome	29788	0.000476436	74.42		VIRSorter_NODE_1331_length_8116_cov_27_995906	NC_021864.1Puniceispirillum phage HMO-2011, complete genome	8116	1.00353e-07	69.03
VIRSorter_NODE_582_length_8713_cov_46_375029	MF663786.1Bordetella phage vB_BbrM_PHB04, complete genome	8713	0.000485168	72.07		VIRSorter_NODE_1277_length_8322_cov_3_656224	NC_021858.1Pandoravirus dulcis, complete genome	8322	1.02911e-07	73.57
VIRSorter_NODE_479_length_9924_cov_3_557605	MG746602.1Klebsiella phage vB_Kpn_F48, complete genome	9924	0.000552865	82.86		VIRSorter_NODE_993_length_9581_cov_5_011547	NC_040536.1Esparto virus isolate SRR3939042_Esparto_2012, complete genome	9581	1.18541e-07	98.68
VIRSorter_NODE_350_length_11743_cov_6_071441	AP013537.1Uncultured Mediterranean phage uvMED DNA, complete genome, group G6, isolate: uvMED-CGR-C59A-MedDCM-OCT-S34-C49	11743	0.000654444	79.03		VIRSorter_NODE_684_length_11875_cov_7_950508	NC_020481.1Pelagibacter phage HTVC010P, complete genome	11875	1.47022e-07	81.42
VIRSorter_NODE_291_length_13301_cov_8_446097	KJ854379.1Qinghai Lake virophage, complete genome	13301	0.000741531	69.85		VIRSorter_NODE_487_length_14141_cov_18_513844	NC_024486.1Duck adenovirus 2 strain GR, complete genome	14141	1.75136e-07	73.98
						VIRSorter_NODE_2914_length_5126_cov_3_670479	NC_013599.1Xylella phage Xfas53, complete genome	5126	2.20751e-07	81.25
						VIRSorter_NODE_2861_length_5197_cov_4_286270	NC_041961.1Arthrobacter phage Tank, complete genome	5197	2.23827e-07	75.73
						VIRSorter_NODE_2777_length_5284_cov_7_881239	NC_041988.1Mycobacterium phage ShiLan, complete genome	5284	2.27598e-07	72.32
						VIRSorter_NODE_2531_length_5614_cov_68_217845	NC_020488.1Vibrio phage VvAW1, complete genome	5614	2.41898e-07	68.67
						VIRSorter_NODE_2355_length_5863_cov_3_931646	NC_041921.1Dinoroseobacter phage vB_DshS-R5C, complete genome	5863	2.52689e-07	78.99
						VIRSorter_NODE_2131_length_6252_cov_7_589963	NC_028762.1Proteus phage vB_PmiM_Pm5461, complete genome	6252	2.69492e-07	77.49
						VIRSorter_NODE_2094_length_6316_cov_3_246446	NC_020837.1Synechococcus phage S-CAM1 genomic sequence	6316	2.72266e-07	84.31
						VIRSorter_NODE_1511_length_7583_cov_2_979277	NC_031235.1Cyanophage S-RIM32 isolate RW_108_0702, complete genome	7583	3.27169e-07	85.77
						VIRSorter_NODE_1448_length_7763_cov_5_583939	NC_038553.1Heterosigma akashiwo virus 01 isolate HaV53, complete genome	7763	3.34969e-07	67.91
						VIRSorter_NODE_140_length_29175_cov_73_180117	NC_028269.1Yellowstone Lake virophage 5, complete genome	29175	3.61753e-07	77.5
						VIRSorter_NODE_944_length_9870_cov_5_518390	NC_041951.1Arthrobacter phage CaptnMurica, complete genome	9870	4.26274e-07	74.75
						VIRSorter_NODE_774_length_11078_cov_4_268802	NC_028270.1Yellowstone Lake virophage 6, complete genome	11078	4.78621e-07	82.16
						VIRSorter_NODE_541_length_13332_cov_3_959178	NC_024208.1Lactococcus phage P118, complete genome	13332	5.76229e-07	81.98
						VIRSorter_NODE_537_length_13359_cov_10_766010	NC_006820.1Synechococcus phage S-PM2, complete genome	13359	5.77399e-07	75.99
						VIRSorter_NODE_2983_length_5059_cov_3_257594	NC_030951.1Clostridium phage phiCTC2B, complete genome	5059	7.60361e-07	80.05
						VIRSorter_NODE_2918_length_5123_cov_3_841358	NC_031909.1Campylobacter phage PC14, complete genome	5123	7.70042e-07	78.48
						VIRSorter_NODE_2224_length_6092_cov_3_133013	NC_042337.1Mycobacterium virus Astro, complete genome	6092	9.16421e-07	86.09
						VIRSorter_NODE_1583_length_7384_cov_6_726975	NC_028269.1Yellowstone Lake virophage 5, complete genome	7384	1.11183e-06	85.86
						VIRSorter_NODE_838_length_10558_cov_4_326764	NC_006820.1Synechococcus phage S-PM2, complete genome	10558	1.5919e-06	70.31
						VIRSorter_NODE_674_length_11934_cov_5_625810	NC_024486.1Duck adenovirus 2 strain GR, complete genome	11934	1.80002e-06	68.26
						VIRSorter_NODE_647_length_12153_cov_4_168540	NC_030656.1Pteropox virus strain Australia, complete genome	12153	1.83314e-06	86.25
						VIRSorter_NODE_645_length_12174_cov_4_322964	NC_020851.1Synechococcus phage S-SKS1 genomic sequence	12174	1.83632e-06	72
						VIRSorter_NODE_312_length_18139_cov_5_792856	NC_015279.1Synechococcus phage S-SM2, complete genome	18139	2.73826e-06	68.07
						VIRSorter_NODE_2308_length_5941_cov_3_334353	NC_027997.1Campylobacter phage CP220, complete genome	5941	3.11956e-06	87.3
						VIRSorter_NODE_2006_length_6487_cov_3_904384	NC_021068.1Vibrio phage douglas 12A4 genomic sequence	6487	3.40715e-06	88.89
						VIRSorter_NODE_1975_length_6536_cov_10_161241	NC_028270.1Yellowstone Lake virophage 6, complete genome	6536	3.43302e-06	68.54
						VIRSorter_NODE_1704_length_7093_cov_2_891589	NC_038931.1Thermoproteus tenax virus 1 (TTV1) genome	7093	3.72706e-06	83.57
						VIRSorter_NODE_1645_length_7242_cov_3_365521	NC_029061.1Rhodoferax phage P26218, complete genome	7242	3.80572e-06	70.54
						VIRSorter_NODE_1446_length_7774_cov_8_685063	NC_029073.1Geobacillus virus E3, complete genome	7774	4.08657e-06	78.91
						VIRSorter_NODE_1408_length_7893_cov_3_995152	NC_028269.1Yellowstone Lake virophage 5, complete genome	7893	4.14939e-06	75.28
						VIRSorter_NODE_1324_length_8121_cov_10_279073	NC_018271.1Persicivirga phage P12024S, complete genome	8121	4.26976e-06	73.91
						VIRSorter_NODE_1280_length_8301_cov_17_924084	NC_003085.1Myxococcus phage Mx8, complete genome	8301	4.36478e-06	63.83
						VIRSorter_NODE_1110_length_9047_cov_4_195841	NC_020104.1Acanthamoeba polyphaga moumouvirus, complete genome	9047	4.7586e-06	85.09
						VIRSorter_NODE_862_length_10399_cov_12_341647	NC_008603.1Paramecium bursaria Chlorella virus FR483, complete genome	10399	5.47234e-06	86
						VIRSorter_NODE_680_length_11913_cov_7_072778	NC_040536.1Esparto virus isolate SRR3939042_Esparto_2012, complete genome	11913	6.2716e-06	89.68
						VIRSorter_NODE_679_length_11914_cov_3_446243	NC_001350.1Saimiriine herpesvirus 2 complete genome	11914	6.27213e-06	82.26
						VIRSorter_NODE_599_length_12687_cov_18_659674	NC_026928.1Synechococcus phage ACG-2014e isolate Syn7803C2, complete genome	12687	6.68021e-06	81.67
						VIRSorter_NODE_506_length_13804_cov_3_616118	NC_028257.1Yellowstone Lake virophage 7, complete genome	13804	7.26907e-06	74.16
						VIRSorter_NODE_2806_length_5256_cov_4_623534	NC_006356.2Flavobacterium phage 11b, complete genome	5256	9.6261e-06	79.95
						VIRSorter_NODE_2662_length_5419_cov_5_134974	NC_025461.1Synechococcus phage S-CBP3, complete genome	5419	9.92646e-06	72.37
						VIRSorter_NODE_2345_length_5878_cov_4_284733	NC_041964.1Pseudomonas phage R18 DNA, complete genome	5878	1.07722e-05	78.26
						VIRSorter_NODE_2312_length_5935_cov_4_016497	NC_015282.1Synechococcus phage S-SM1, complete genome	5935	1.08773e-05	76.57
						VIRSorter_NODE_2204_length_6126_cov_2_982869	NC_021796.1Cellulophaga phage phi38:1, complete genome	6126	1.12269e-05	71.56
						VIRSorter_NODE_2193_length_6149_cov_6_411060	NC_028662.1Mycobacterium phage Phlei, complete genome	6149	1.12693e-05	77.46
						VIRSorter_NODE_194_length_24132_cov_8_336504	NC_028238.1Turkeypox virus strain TKPV-HU1124/2011, complete genome	24132	1.27211e-05	86
						VIRSorter_NODE_192_length_24362_cov_14_222734	NC_023611.1Invertebrate iridescent virus 30 complete genome	24362	1.28425e-05	77.33
						VIRSorter_NODE_1472_length_7692_cov_7_184366	NC_042103.1Pseudomonas phage Bjorn, complete genome	7692	1.41124e-05	73.4
						VIRSorter_NODE_1473_length_7692_cov_2_850989	NC_018264.1Thermoanaerobacterium phage THSA-485A, complete genome	7692	1.41124e-05	71.58
						VIRSorter_NODE_1372_length_7987_cov_3_671710	NC_029000.1Stenotrophomonas phage IME13, complete genome	7987	1.4656e-05	74.04
						VIRSorter_NODE_922_length_9975_cov_5_063508	NC_021246.1Mythimna separata entomopoxvirus 'L', complete genome	9975	1.83191e-05	77.91
						VIRSorter_NODE_920_length_10001_cov_3_739996	NC_038553.1Heterosigma akashiwo virus 01 isolate HaV53, complete genome	10001	1.8367e-05	75.01
						VIRSorter_NODE_837_length_10567_cov_4_695871	NC_018271.1Persicivirga phage P12024S, complete genome	10567	1.94099e-05	74.16
						VIRSorter_NODE_789_length_10984_cov_4_216397	NC_028269.1Yellowstone Lake virophage 5, complete genome	10984	2.01783e-05	81.36
						VIRSorter_NODE_708_length_11680_cov_9_756129	NC_011290.1Mycobacterium phage Gumball, complete genome	11680	2.14607e-05	87.23
						VIRSorter_NODE_662_length_12018_cov_3_970994	NC_037665.1Pandoravirus macleodensis, complete genome	12018	2.20835e-05	83.34
						VIRSorter_NODE_496_length_13996_cov_3_935657	NC_016659.1Cyanophage NATL2A-133, complete genome	13996	2.57253e-05	84.31
						VIRSorter_NODE_485_length_14165_cov_5_009001	NC_031048.1Enterobacter phage Arya, complete genome	14165	2.60367e-05	82.14
						VIRSorter_NODE_399_length_15968_cov_10_238421	NC_002747.1Lactococcus phage TP901-1, complete genome	15968	2.93588e-05	72.92
						VIRSorter_NODE_2950_length_5085_cov_8_434195	NC_014765.1Bathycoccus sp. RCC1105 virus BpV1, complete genome	5085	3.24986e-05	69.06
						VIRSorter_NODE_2863_length_5191_cov_3_995717	NC_006820.1Synechococcus phage S-PM2, complete genome	5191	3.31804e-05	80.28
						VIRSorter_NODE_2626_length_5476_cov_5_460985	NC_023719.1Bacillus phage G, complete genome	5476	3.50133e-05	83.48
						VIRSorter_NODE_276_length_19232_cov_20_160557	NC_041884.1Acinetobacter phage vB_AbaM_ME3, complete genome	19232	3.53727e-05	73.98
						VIRSorter_NODE_2515_length_5631_cov_2_557389	NC_027341.1Lactococcus phage WRP3, complete genome	5631	3.60102e-05	82.58
						VIRSorter_NODE_2309_length_5938_cov_5_207887	NC_031235.1Cyanophage S-RIM32 isolate RW_108_0702, complete genome	5938	3.79847e-05	79.68
						VIRSorter_NODE_2127_length_6261_cov_4_682565	NC_021246.1Mythimna separata entomopoxvirus 'L', complete genome	6261	4.00541e-05	83.05
						VIRSorter_NODE_1891_length_6674_cov_2_929294	NC_028094.1Chrysochromulina ericina virus isolate CeV-01B, complete genome	6674	4.27102e-05	80
						VIRSorter_NODE_1800_length_6873_cov_5_616750	NC_031052.1Gordonia phage Twister6, complete genome	6873	4.399e-05	83.06
						VIRSorter_NODE_1748_length_7007_cov_7_095368	NC_021312.1Phaeocystis globosa virus strain 16T, complete genome	7007	4.48518e-05	77.01
						VIRSorter_NODE_1471_length_7699_cov_3_546311	NC_022343.1Klebsiella phage 0507-KN2-1 DNA, complete genome	7699	4.93023e-05	71.37
						VIRSorter_NODE_147_length_28252_cov_11_799057	NC_026927.1Synechococcus phage ACG-2014f isolate Syn7803C90, complete genome	28252	5.19923e-05	78.26
						VIRSorter_NODE_1123_length_8994_cov_3_445128	NC_011216.1Burkholderia phage KS10, complete genome	8994	5.76308e-05	75.64
						VIRSorter_NODE_714_length_11625_cov_14_808729	NC_025464.1Synechococcus phage S-CBP4, complete genome	11625	7.45515e-05	72
						VIRSorter_NODE_563_length_13097_cov_5_655344	NC_007346.1Emiliania huxleyi virus 86, complete genome	13097	8.40184e-05	86.67
						VIRSorter_NODE_2940_length_5105_cov_13_424752	NC_011373.1Pseudomonas phage PAJU2, complete genome	5105	0.00011388	83.23
						VIRSorter_NODE_2915_length_5125_cov_23_337673	NC_021248.1Choristoneura biennis entomopoxvirus 'L', complete genome	5125	0.000114329	75.56
						VIRSorter_NODE_2869_length_5184_cov_3_660363	NC_019708.1Enterobacteria phage mEp235, complete genome	5184	0.000115654	93.36
						VIRSorter_NODE_2735_length_5336_cov_2_807991	NC_015289.1Synechococcus phage S-SSM5, complete genome	5336	0.000119066	85.11
						VIRSorter_NODE_2551_length_5580_cov_3_127964	NC_031100.1Bacillus phage Phrodo, complete genome	5580	0.000124543	91.89
						VIRSorter_NODE_2332_length_5902_cov_4_797674	NC_029022.1Clostridium phage phiCT9441A, complete genome	5902	0.000131772	83.67
						VIRSorter_NODE_2172_length_6184_cov_4_363681	NC_035460.1Eptesipox virus strain Washington, complete genome	6184	0.000138074	80.3
						VIRSorter_NODE_1697_length_7120_cov_10_925690	NC_020104.1Acanthamoeba polyphaga moumouvirus, complete genome	7120	0.000159085	88.37
						VIRSorter_NODE_1658_length_7210_cov_4_384626	NC_006659.1Cotesia congregata virus complete genome, segment Circle32	7210	0.000161105	78.57
						VIRSorter_NODE_1477_length_7670_cov_3_438083	NC_002520.1Amsacta moorei entomopoxvirus 'L', complete genome	7670	0.000171431	84.75
						VIRSorter_NODE_1420_length_7848_cov_8_391377	NC_021789.1Cellulophaga phage phi19:3, complete genome	7848	0.000175427	88.37
						VIRSorter_NODE_1327_length_8120_cov_3_931060	NC_015780.1Wiseana iridescent virus, complete genome	8120	0.000181532	89.74
						VIRSorter_NODE_1319_length_8142_cov_8_712873	NC_020104.1Acanthamoeba polyphaga moumouvirus, complete genome	8142	0.000182026	83.02
						VIRSorter_NODE_1285_length_8276_cov_6_548960	NC_042103.1Pseudomonas phage Bjorn, complete genome	8276	0.000185034	70.09
						VIRSorter_NODE_1252_length_8451_cov_5_456289	NC_028796.1Mycobacterium phage Phayonce, complete genome	8451	0.000188962	79.03
						VIRSorter_NODE_1215_length_8581_cov_7_902651	NC_013797.1Artogeia rapae granulovirus isolate Wuhan, complete genome	8581	0.00019188	78.57
						VIRSorter_NODE_885_length_10244_cov_931_127974	NC_016563.1Bacillus phage W.Ph., complete genome	10244	0.000229211	98.39
						VIRSorter_NODE_860_length_10407_cov_25_060954	NC_028094.1Chrysochromulina ericina virus isolate CeV-01B, complete genome	10407	0.000232869	80.33
						VIRSorter_NODE_805_length_10822_cov_5_112288	NC_014637.1Cafeteria roenbergensis virus BV-PW1, complete genome	10767	0.000240951	84.31
						VIRSorter_NODE_737_length_11446_cov_5_132912	NC_009898.1Paramecium bursaria Chlorella virus NY2A, complete genome	11446	0.000256192	79.66
						VIRSorter_NODE_700_length_11738_cov_4_320123	NC_020104.1Acanthamoeba polyphaga moumouvirus, complete genome	11738	0.000262747	74.76
						VIRSorter_NODE_471_length_14330_cov_4_682032	NC_030908.1Pseudomonas phage JBD69, complete genome	14330	0.000320895	82.69
						VIRSorter_NODE_462_length_14504_cov_26_490830	NC_035468.1Murmansk poxvirus strain LEIV-11411, complete genome	14504	0.000324801	81.67
						VIRSorter_NODE_421_length_15531_cov_5_262083	NC_027341.1Lactococcus phage WRP3, complete genome	15531	0.000347854	77.78
						VIRSorter_NODE_393_length_16083_cov_5_085787	NC_009333.1Human herpesvirus 8, complete genome	16083	0.000360244	88.1
						VIRSorter_NODE_3006_length_5031_cov_3_956592	NC_009127.1Cyprinid herpesvirus 3, complete genome	5031	0.000391683	89.47
						VIRSorter_NODE_3002_length_5036_cov_2_620558	NC_006820.1Synechococcus phage S-PM2, complete genome	5036	0.000392075	80.65
						VIRSorter_NODE_2814_length_5246_cov_7_286265	NC_025452.1Dickeya phage RC-2014, complete genome	5246	0.000408529	100
						VIRSorter_NODE_304_length_18299_cov_7_568899	NC_029048.2Clostridium phage phiCD211, complete genome	18299	0.000409986	85.34
						VIRSorter_NODE_2684_length_5387_cov_14_597337	NC_025461.1Synechococcus phage S-CBP3, complete genome	5387	0.000419577	68.79
						VIRSorter_NODE_2602_length_5515_cov_8_722344	NC_007151.1Chrysodeixis chalcites nucleopolyhedrovirus, complete genome	5515	0.000429606	100
						VIRSorter_NODE_2545_length_5587_cov_4_570680	NC_021312.1Phaeocystis globosa virus strain 16T, complete genome	5587	0.000435247	84
						VIRSorter_NODE_2430_length_5761_cov_5_537154	NC_020842.1Cellulophaga phage phiST genomic sequence	5761	0.00044888	82.46
						VIRSorter_NODE_2112_length_6290_cov_3_729591	NC_023697.1Mycobacterium phage Babsiella, complete genome	6290	0.000490231	80.36
						VIRSorter_NODE_2091_length_6325_cov_2_896810	NC_015285.1Prochlorococcus phage Syn33, complete genome	6325	0.000492973	68.09
						VIRSorter_NODE_2019_length_6456_cov_7_459772	NC_019402.1Cronobacter phage vB_CsaP_GAP52, complete genome	6456	0.000503237	89.47
						VIRSorter_NODE_2000_length_6495_cov_5_059006	NC_015283.1Prochlorococcus phage P-RSM4, complete genome	6495	0.000506292	76.47
						VIRSorter_NODE_1919_length_6624_cov_2_493378	NC_021249.1Choristoneura rosaceana entomopoxvirus 'L', complete genome	6624	0.000516399	89.47
						VIRSorter_NODE_1843_length_6763_cov_6_419201	NC_021247.1Adoxophyes honmai enomopoxvirus 'L', complete genome	6763	0.00052729	77.94
						VIRSorter_NODE_1738_length_7028_cov_3_583106	NC_023574.1Lactococcus phage phiL47, complete genome	7028	0.000548052	89.74
						VIRSorter_NODE_1689_length_7138_cov_3_506283	NC_009333.1Human herpesvirus 8, complete genome	7138	0.000556671	87.8
						VIRSorter_NODE_184_length_25360_cov_9_392373	NC_006883.2Prochlorococcus phage P-SSM2, complete genome	25360	0.00056848	79.05
						VIRSorter_NODE_1619_length_7300_cov_4_275224	NC_023007.1Bacillus phage vB_BanS-Tsamsa, complete genome	7300	0.000569363	68.34
						VIRSorter_NODE_1530_length_7531_cov_8_613162	NC_007646.1Ovine herpesvirus 2 strain BJ1035, complete genome	7531	0.000587462	68.99
						VIRSorter_NODE_1445_length_7776_cov_6_809999	NC_041878.1Pectobacterium phage CBB, complete genome	7776	0.000606658	89.47
						VIRSorter_NODE_1438_length_7800_cov_5_439638	NC_021249.1Choristoneura rosaceana entomopoxvirus 'L', complete genome	7800	0.000608538	79.66
						VIRSorter_NODE_1407_length_7893_cov_7_995917	NC_040539.1Rhinolophus gammaherpesvirus 1 BV1 DNA, complete genome	7893	0.000615824	100
						VIRSorter_NODE_1365_length_7998_cov_3_788745	NC_027378.1Escherichia phage Seurat, complete genome	7998	0.000624051	77.27
						VIRSorter_NODE_1310_length_8164_cov_7_984462	NC_027366.1Bacillus phage Mater, complete genome	8164	0.000637057	75.92
						VIRSorter_NODE_1216_length_8578_cov_4_455004	NC_041917.1Serratia phage BF, complete genome	8578	0.000669494	86.51
						VIRSorter_NODE_1213_length_8594_cov_3_645158	NC_042050.1Mycobacterium phage Godines, complete genome	8594	0.000670747	89.47
						VIRSorter_NODE_1200_length_8643_cov_3_704588	NC_006356.2Flavobacterium phage 11b, complete genome	8643	0.000674586	93.94
						VIRSorter_NODE_1175_length_8771_cov_12_270652	NC_023862.1Mycobacterium phage Alsfro, complete genome	8771	0.000684615	72.53
						VIRSorter_NODE_1146_length_8898_cov_10_374420	NC_021312.1Phaeocystis globosa virus strain 16T, complete genome	8898	0.000694565	91.89
						VIRSorter_NODE_898_length_10162_cov_4_809340	NC_029048.2Clostridium phage phiCD211, complete genome	10162	0.000793599	79.66
						VIRSorter_NODE_856_length_10422_cov_7_091733	NC_030935.1Gordonia phage GRU3, complete genome	10422	0.000813969	81.13
						VIRSorter_NODE_718_length_11612_cov_19_614260	NC_028104.1Yellowstone lake mimivirus DNA, complete genome, isolate: 1	11612	0.000907205	67.96
						VIRSorter_NODE_694_length_11787_cov_7_894477	NC_031935.1Synechococcus phage S-WAM2 isolate 0810PA29, complete genome	11787	0.000920916	82.35
						VIRSorter_NODE_655_length_12100_cov_6_660772	NC_005357.1Bordetella phage BPP-1, complete genome	12100	0.000945439	72.73
						VIRSorter_NODE_592_length_12777_cov_12_569643	NC_037666.1Pandoravirus neocaledonia, complete genome	12777	0.000998482	86.05
						GenBank
						Contigs names	Best BLAST hit affiliation	Length	e-value	Similarity
						VIRSorter_NODE_375_length_16452_cov_6_819601	KT997833.1Uncultured Mediterranean phage clone uvDeep-GF0-KM23-C175 genomic sequence	16452	0	69.47
						VIRSorter_NODE_433_length_15184_cov_5_386542	KU886274.1Freshwater phage uvFW-CGR-AMD-COM-C493, complete genome	15184	0	69.79
						VIRSorter_NODE_1911_length_6634_cov_26_913969	AP013443.1Uncultured Mediterranean phage uvMED DNA, complete genome, group G17, isolate: uvMED-CGR-C22C-MedDCM-OCT-S23-C7	6634	0	69.63
						VIRSorter_NODE_2190_length_6156_cov_7_106704	KU886275.1Freshwater phage uvFW-CGR-AMDFOS-S50-C341, complete genome	6156	0	87.14
						VIRSorter_NODE_2353_length_5867_cov_9_720234	KY052832.1Uncultured virus clone vSAG-40-D19 genomic sequence	5867	0	65.97
						VIRSorter_NODE_2530_length_5616_cov_6_729365	KJ410740.1Synechococcus phage S-EIVl, complete genome	5616	0	72.98
						VIRSorter_NODE_2068_length_6369_cov_9_802978	KY052843.1Uncultured virus clone vSAG-41-H4-2 genomic sequence	6369	7.25428e-146	70.91
						VIRSorter_NODE_161_length_27030_cov_9_411270	KY052816.1Uncultured virus clone vSAG-37-J6-1 genomic sequence	27030	1.7109e-129	68.8
						VIRSorter_NODE_1688_length_7138_cov_5_703374	AP013528.1Uncultured Mediterranean phage uvMED DNA, complete genome, group G3, isolate: uvMED-CGR-C7A-MedDCM-OCT-S41-C23	7138	2.66165e-120	69.21
						VIRSorter_NODE_2905_length_5131_cov_24_712175	KT997830.1Uncultured Mediterranean phage clone uvDeep-GF0-KM22-C355 genomic sequence	5131	3.94072e-110	68.81
						VIRSorter_NODE_1906_length_6648_cov_8_740634	KJ410740.1Synechococcus phage S-EIVl, complete genome	6648	5.11219e-110	66.38
						VIRSorter_NODE_2188_length_6160_cov_3_435708	KT997830.1Uncultured Mediterranean phage clone uvDeep-GF0-KM22-C355 genomic sequence	6160	8.56107e-107	68.31
						VIRSorter_NODE_2247_length_6042_cov_13_840488	KT997830.1Uncultured Mediterranean phage clone uvDeep-GF0-KM22-C355 genomic sequence	6042	4.34932e-104	67.1
						VIRSorter_NODE_2150_length_6222_cov_3_401978	KY052832.1Uncultured virus clone vSAG-40-D19 genomic sequence	6222	2.3205e-101	69.79
						VIRSorter_NODE_620_length_12393_cov_8_857432	KU886273.1Freshwater phage uvFW-CGR-AMD-COM-C455, complete genome	12393	6.87733e-99	72.68
						VIRSorter_NODE_866_length_10356_cov_7_637123	KJ410740.1Synechococcus phage S-EIVl, complete genome	10356	6.55471e-92	79.75
						VIRSorter_NODE_612_length_12484_cov_4_207096	KU886273.1Freshwater phage uvFW-CGR-AMD-COM-C455, complete genome	12484	2.75905e-91	70.37
						VIRSorter_NODE_1759_length_6981_cov_4_679036	KT997830.1Uncultured Mediterranean phage clone uvDeep-GF0-KM22-C355 genomic sequence	6981	5.37432e-91	71.98
						VIRSorter_NODE_1826_length_6801_cov_8_144234	KY052817.1Uncultured virus clone vSAG-37-J6-2 genomic sequence	6801	4.02472e-86	73.96
						VIRSorter_NODE_2472_length_5684_cov_5_293303	KT997830.1Uncultured Mediterranean phage clone uvDeep-GF0-KM22-C355 genomic sequence	5684	9.01713e-81	65.99
						VIRSorter_NODE_2018_length_6457_cov_5_687129	KT997830.1Uncultured Mediterranean phage clone uvDeep-GF0-KM22-C355 genomic sequence	6457	1.02508e-80	67.27
						VIRSorter_NODE_1815_length_6837_cov_2_919345	KT997830.1Uncultured Mediterranean phage clone uvDeep-GF0-KM22-C355 genomic sequence	6837	4.61663e-79	67.06
						VIRSorter_NODE_1518_length_7564_cov_4_657211	AP013430.1Uncultured Mediterranean phage uvMED DNA, complete genome, group G16, isolate: uvMED-CGR-U-MedDCM-OCT-S25-C55	7564	4.78595e-73	69.48
						VIRSorter_NODE_982_length_9630_cov_5_111854	KT997830.1Uncultured Mediterranean phage clone uvDeep-GF0-KM22-C355 genomic sequence	9630	2.12878e-72	66.35
						VIRSorter_NODE_2528_length_5619_cov_9_116643	KJ410740.1Synechococcus phage S-EIVl, complete genome	5619	4.32447e-72	67.08
						VIRSorter_NODE_814_length_10768_cov_51_778400	KY052797.1Uncultured virus clone vSAG-17-D19-1 genomic sequence	10768	8.31134e-72	71.39
						VIRSorter_NODE_1064_length_9223_cov_8_105803	KT997830.1Uncultured Mediterranean phage clone uvDeep-GF0-KM22-C355 genomic sequence	9223	3.0254e-70	65.02
						VIRSorter_NODE_855_length_10432_cov_13_055218	KU886274.1Freshwater phage uvFW-CGR-AMD-COM-C493, complete genome	10432	1.11913e-63	74
						VIRSorter_NODE_2597_length_5524_cov_3_992686	KT894027.1Dishui lake virophage 1, complete genome	5524	1.93162e-57	69.03
						VIRSorter_NODE_2009_length_6478_cov_12_323681	KU886273.1Freshwater phage uvFW-CGR-AMD-COM-C455, complete genome	6478	3.36493e-55	68.1
						VIRSorter_NODE_366_length_16648_cov_5_551136	KY052811.1Uncultured virus clone vSAG-37-F16 genomic sequence	16648	8.67433e-55	69.9
						VIRSorter_NODE_1235_length_8520_cov_3_942233	KY052799.1Uncultured virus clone vSAG-17-E11 genomic sequence	8520	1.88421e-53	67.01
						VIRSorter_NODE_2450_length_5732_cov_9_739827	KY052811.1Uncultured virus clone vSAG-37-F16 genomic sequence	5732	1.87767e-51	68.12
						VIRSorter_NODE_2989_length_5052_cov_21_373424	KU886273.1Freshwater phage uvFW-CGR-AMD-COM-C455, complete genome	5052	5.77319e-51	68.81
						VIRSorter_NODE_2213_length_6110_cov_16_361024	KU886273.1Freshwater phage uvFW-CGR-AMD-COM-C455, complete genome	6110	1.03718e-48	67.65
						VIRSorter_NODE_1775_length_6947_cov_16_157864	AP013434.1Uncultured Mediterranean phage uvMED DNA, complete genome, group G16, isolate: uvMED-CGR-U-MedDCM-OCT-S32-C65	6947	1.75137e-46	68.33
						VIRSorter_NODE_1705_length_7092_cov_18_267728	GU943034.1Uncultured phage MedDCM-OCT-S08-C232 genomic sequence	7092	2.17835e-45	70.87
						VIRSorter_NODE_1830_length_6792_cov_19_955024	KU886273.1Freshwater phage uvFW-CGR-AMD-COM-C455, complete genome	6792	8.86889e-44	70.52
						VIRSorter_NODE_1824_length_6806_cov_5_618575	KT997830.1Uncultured Mediterranean phage clone uvDeep-GF0-KM22-C355 genomic sequence	6806	8.88726e-44	65.24
						VIRSorter_NODE_1693_length_7128_cov_4_046374	AP013463.1Uncultured Mediterranean phage uvMED DNA, complete genome, group G18, isolate: uvMED-CGR-C29A-MedDCM-OCT-S42-C45	7128	5.87515e-40	68.27
						VIRSorter_NODE_432_length_15227_cov_5_702940	AP013519.1Uncultured Mediterranean phage uvMED DNA, complete genome, group G21, isolate: uvMED-CGR-U-MedDCM-OCT-S31-C58	15227	4.39115e-39	69.91
						VIRSorter_NODE_1323_length_8122_cov_3_933556	AP013412.1Uncultured Mediterranean phage uvMED DNA, complete genome, group G16, isolate: uvMED-CGR-C10A-MedDCM-OCT-S46-C61	8122	9.94126e-38	70.82
						VIRSorter_NODE_163_length_26959_cov_8_119350	AP013519.1Uncultured Mediterranean phage uvMED DNA, complete genome, group G21, isolate: uvMED-CGR-U-MedDCM-OCT-S31-C58	26904	3.30194e-37	69.9
						VIRSorter_NODE_1017_length_9417_cov_2_980239	AP013514.1Uncultured Mediterranean phage uvMED DNA, complete genome, group G21, isolate: uvMED-CGR-U-MedDCM-OCT-S26-C60	9417	1.40501e-36	70.55
						VIRSorter_NODE_2118_length_6280_cov_18_014940	KU886273.1Freshwater phage uvFW-CGR-AMD-COM-C455, complete genome	6280	1.1394e-35	76.48
						VIRSorter_NODE_1278_length_8309_cov_4_248364	KT997830.1Uncultured Mediterranean phage clone uvDeep-GF0-KM22-C355 genomic sequence	8309	5.26876e-35	66.93
						VIRSorter_NODE_2434_length_5756_cov_11_366602	KU886273.1Freshwater phage uvFW-CGR-AMD-COM-C455, complete genome	5756	1.27162e-34	65.62
						VIRSorter_NODE_2390_length_5812_cov_9_418100	KU886269.1Freshwater phage uvFW-CGR-AMD-COM-C403, complete genome	5812	1.90572e-32	74.23
						VIRSorter_NODE_1447_length_7766_cov_4_195565	KY052811.1Uncultured virus clone vSAG-37-F16 genomic sequence	7766	8.90105e-32	72.72
						VIRSorter_NODE_2404_length_5792_cov_2_783511	KY052843.1Uncultured virus clone vSAG-41-H4-2 genomic sequence	5792	9.83769e-30	69.76
						VIRSorter_NODE_2126_length_6261_cov_4_872059	MF074189.1Sinorhizobium phage phiM5, complete genome	6261	1.29609e-28	69.38
						VIRSorter_NODE_728_length_11498_cov_6_979463	KU886273.1Freshwater phage uvFW-CGR-AMD-COM-C455, complete genome	11498	2.38613e-28	68.71
						VIRSorter_NODE_498_length_13979_cov_33_976444	KT894027.1Dishui lake virophage 1, complete genome	13979	3.53548e-27	69.81
						VIRSorter_NODE_340_length_17483_cov_10_916743	KT894027.1Dishui lake virophage 1, complete genome	17483	4.42392e-27	75
						VIRSorter_NODE_148_length_28178_cov_8_989937	KT894027.1Dishui lake virophage 1, complete genome	28178	7.13482e-27	70.18
						VIRSorter_NODE_958_length_9787_cov_4_442150	AP013458.1Uncultured Mediterranean phage uvMED DNA, complete genome, group G17, isolate: uvMED-CGR-U-MedDCM-OCT-S32-C35	9787	3.01279e-26	82.18
						VIRSorter_NODE_2071_length_6367_cov_7_056717	AP013431.1Uncultured Mediterranean phage uvMED DNA, complete genome, group G16, isolate: uvMED-CGR-U-MedDCM-OCT-S25-C59	6367	2.38328e-25	79.16
						VIRSorter_NODE_1302_length_8186_cov_7_296151	KU886274.1Freshwater phage uvFW-CGR-AMD-COM-C493, complete genome	8186	3.06783e-25	73.63
						VIRSorter_NODE_1377_length_7971_cov_11_786382	AP013514.1Uncultured Mediterranean phage uvMED DNA, complete genome, group G21, isolate: uvMED-CGR-U-MedDCM-OCT-S26-C60	7971	3.63881e-24	67.82
						VIRSorter_NODE_1856_length_6733_cov_3_115603	AP013517.1Uncultured Mediterranean phage uvMED DNA, complete genome, group G21, isolate: uvMED-CGR-U-MedDCM-OCT-S30-C51	6733	1.07197e-23	71.91
						VIRSorter_NODE_2162_length_6201_cov_6_924829	KU886275.1Freshwater phage uvFW-CGR-AMDFOS-S50-C341, complete genome	6201	1.20221e-22	64.21
						VIRSorter_NODE_2447_length_5737_cov_5_200986	KU886270.1Freshwater phage uvFW-CGR-AMD-COM-C429, complete genome	5737	3.88042e-22	66.83
						VIRSorter_NODE_263_length_19667_cov_10_503314	KT894027.1Dishui lake virophage 1, complete genome	19667	4.66203e-21	67.86
						VIRSorter_NODE_1995_length_6510_cov_6_578156	KU886269.1Freshwater phage uvFW-CGR-AMD-COM-C403, complete genome	6510	5.36807e-21	74.68
						VIRSorter_NODE_1576_length_7399_cov_4_714461	AP013367.1Uncultured Mediterranean phage uvMED DNA, complete genome, group G11, isolate: uvMED-CGR-U-MedDCM-OCT-S31-C11	7399	6.10498e-21	73.46
						VIRSorter_NODE_2291_length_5968_cov_5_160663	KU886273.1Freshwater phage uvFW-CGR-AMD-COM-C455, complete genome	5968	1.71683e-20	72.17
						VIRSorter_NODE_2356_length_5861_cov_35_160007	KU886275.1Freshwater phage uvFW-CGR-AMDFOS-S50-C341, complete genome	5861	5.88427e-20	76.03
						VIRSorter_NODE_2962_length_5077_cov_5_119076	MF150911.1Ralstonia phage DU_RP_II, complete genome	5077	1.77797e-19	64.53
						VIRSorter_NODE_2862_length_5193_cov_2_853445	KY052810.1Uncultured virus clone vSAG-37-F6 genomic sequence	5193	1.81886e-19	67.66
						VIRSorter_NODE_1287_length_8255_cov_9_292317	KT894027.1Dishui lake virophage 1, complete genome	8255	2.89761e-19	71.88
						VIRSorter_NODE_2742_length_5320_cov_14_064008	AP013438.1Uncultured Mediterranean phage uvMED DNA, complete genome, group G17, isolate: uvMED-CGR-C113A-MedDCM-OCT-S35-C17	5320	2.27036e-18	72.21
						VIRSorter_NODE_118_length_30888_cov_10_095547	KT894027.1Dishui lake virophage 1, complete genome	30888	3.79491e-18	67.36
						VIRSorter_NODE_1172_length_8785_cov_6_124170	AP013455.1Uncultured Mediterranean phage uvMED DNA, complete genome, group G17, isolate: uvMED-CGR-U-MedDCM-OCT-S38-C40	8785	1.31153e-17	69.48
						VIRSorter_NODE_2717_length_5349_cov_2_422932	AP013408.1Uncultured Mediterranean phage uvMED DNA, complete genome, group G16, isolate: uvMED-CGR-C105A-MedDCM-OCT-S27-C54	5349	2.7803e-17	71.92
						VIRSorter_NODE_2956_length_5084_cov_6_928813	AP013519.1Uncultured Mediterranean phage uvMED DNA, complete genome, group G21, isolate: uvMED-CGR-U-MedDCM-OCT-S31-C58	5084	3.2191e-16	68.63
						VIRSorter_NODE_1858_length_6731_cov_8_029509	KT894027.1Dishui lake virophage 1, complete genome	6731	4.2678e-16	66.09
						VIRSorter_NODE_1039_length_9330_cov_6_273854	MF431616.1Lentibacter virus vB_LenP_VB2, complete genome	9330	7.217e-15	77.14
						VIRSorter_NODE_1418_length_7851_cov_18_655464	KY052798.1Uncultured virus clone vSAG-17-D19-2 genomic sequence	7851	7.39327e-14	78.97
						VIRSorter_NODE_917_length_10030_cov_6_820852	KU886270.1Freshwater phage uvFW-CGR-AMD-COM-C429, complete genome	10030	9.45416e-14	65.56
						VIRSorter_NODE_307_length_18232_cov_5_287946	KJ854379.1Qinghai Lake virophage, complete genome	18232	1.72093e-13	69.17
						VIRSorter_NODE_1789_length_6901_cov_3_622407	AP013517.1Uncultured Mediterranean phage uvMED DNA, complete genome, group G21, isolate: uvMED-CGR-U-MedDCM-OCT-S30-C51	6901	2.2669e-13	68.24
						VIRSorter_NODE_1397_length_7921_cov_6_913552	KU886274.1Freshwater phage uvFW-CGR-AMD-COM-C493, complete genome	7921	2.60361e-13	70.86
						VIRSorter_NODE_549_length_13269_cov_4_716513	KT894027.1Dishui lake virophage 1, complete genome	13269	5.32181e-12	71.34
						VIRSorter_NODE_813_length_10771_cov_3_958753	KY052842.1Uncultured virus clone vSAG-41-H4-1 genomic sequence	10771	1.50713e-11	67.96
						VIRSorter_NODE_1912_length_6634_cov_3_234838	KY052811.1Uncultured virus clone vSAG-37-F16 genomic sequence	6634	3.23356e-11	76.52
						VIRSorter_NODE_461_length_14508_cov_24_571369	MH834602.1Microbacterium phage Brahms, complete genome	14508	7.09027e-11	73.81
						VIRSorter_NODE_483_length_14167_cov_5_367914	KU886275.1Freshwater phage uvFW-CGR-AMDFOS-S50-C341, complete genome	14167	2.41644e-10	76.24
						VIRSorter_NODE_3026_length_5010_cov_5_097074	KU886275.1Freshwater phage uvFW-CGR-AMDFOS-S50-C341, complete genome	5010	2.9708e-10	74.17
						VIRSorter_NODE_2875_length_5171_cov_11_695661	AP013514.1Uncultured Mediterranean phage uvMED DNA, complete genome, group G21, isolate: uvMED-CGR-U-MedDCM-OCT-S26-C60	5171	3.06691e-10	75.81
						VIRSorter_NODE_1653_length_7225_cov_4_626499	AP013377.1Uncultured Mediterranean phage uvMED DNA, complete genome, group G13, isolate: uvMED-CGR-U-MedDCM-OCT-S36-C15	7225	1.49807e-09	70.19
						VIRSorter_NODE_1419_length_7849_cov_9_569926	MG835450.1Pontimonas phage phiPsal1, complete genome	7849	1.62806e-09	68.57
						VIRSorter_NODE_671_length_11942_cov_5_551359	KU886268.1Freshwater phage uvFW-CGR-AMD-COM-C203, complete genome	11942	2.48034e-09	75.3
						VIRSorter_NODE_578_length_12935_cov_26_448991	KU886275.1Freshwater phage uvFW-CGR-AMDFOS-S50-C341, complete genome	12935	2.68719e-09	73.73
						VIRSorter_NODE_2856_length_5201_cov_5_145550	KU886272.1Freshwater phage uvFW-CGR-AMD-COM-C449, complete genome	5201	3.75807e-09	87.6
						VIRSorter_NODE_2194_length_6145_cov_5_457471	KU886275.1Freshwater phage uvFW-CGR-AMDFOS-S50-C341, complete genome	6145	4.44347e-09	73.45
						VIRSorter_NODE_1678_length_7153_cov_5_214567	AP013517.1Uncultured Mediterranean phage uvMED DNA, complete genome, group G21, isolate: uvMED-CGR-U-MedDCM-OCT-S30-C51	7153	5.17641e-09	65.93
						VIRSorter_NODE_832_length_10609_cov_5_050976	CP011103.1Listeria phage LWP01, complete genome	10609	7.68935e-09	77.91
						VIRSorter_NODE_2732_length_5338_cov_4_117358	MG000860.1Bacillus phage BSP9, complete genome	5338	1.34611e-08	72.93
						VIRSorter_NODE_2620_length_5485_cov_2_337569	MG835450.1Pontimonas phage phiPsal1, complete genome	5485	1.38342e-08	73.64
						VIRSorter_NODE_2105_length_6295_cov_7_206090	AP013545.1Uncultured Mediterranean phage uvMED DNA, complete genome, group G8, isolate: uvMED-CGR-U-MedDCM-OCT-S46-C10	6295	1.58899e-08	69.46
						VIRSorter_NODE_1321_length_8126_cov_4_137406	KU886275.1Freshwater phage uvFW-CGR-AMDFOS-S50-C341, complete genome	8126	2.05368e-08	72.18
						VIRSorter_NODE_669_length_11965_cov_5_703778	AP013463.1Uncultured Mediterranean phage uvMED DNA, complete genome, group G18, isolate: uvMED-CGR-C29A-MedDCM-OCT-S42-C45	10429	2.63817e-08	74.66
						VIRSorter_NODE_696_length_11764_cov_5_613289	GU943077.1Uncultured phage MedDCM-OCT-S09-C5 genomic sequence	11764	2.9765e-08	75.91
						VIRSorter_NODE_970_length_9690_cov_7_241723	MG198570.1Lake Baikal phage Baikal-20-5m-C28, complete genome	9690	8.55348e-08	76.4
						VIRSorter_NODE_65_length_44859_cov_9_270467	MH552500.1CrAssphage sp. isolate ctcc615, complete genome	44859	3.96991e-07	81.22
						VIRSorter_NODE_306_length_18236_cov_5_598317	AP013515.1Uncultured Mediterranean phage uvMED DNA, complete genome, group G21, isolate: uvMED-CGR-U-MedDCM-OCT-S27-C25	18236	5.62699e-07	73.33
						VIRSorter_NODE_2670_length_5409_cov_4_179492	KU886274.1Freshwater phage uvFW-CGR-AMD-COM-C493, complete genome	5409	5.80043e-07	75.03
						VIRSorter_NODE_267_length_19605_cov_5_670639	GU943013.1Uncultured phage MedDCM-OCT-S04-C1035 genomic sequence	19605	6.05023e-07	75
						VIRSorter_NODE_2245_length_6043_cov_7_887943	AP013421.1Uncultured Mediterranean phage uvMED DNA, complete genome, group G16, isolate: uvMED-CGR-C49A-MedDCM-OCT-S31-C44	6043	6.48461e-07	85.19
						VIRSorter_NODE_2153_length_6220_cov_2_838118	AP013517.1Uncultured Mediterranean phage uvMED DNA, complete genome, group G21, isolate: uvMED-CGR-U-MedDCM-OCT-S30-C51	6220	6.67562e-07	77.78
						VIRSorter_NODE_1700_length_7106_cov_3_786839	AP013375.1Uncultured Mediterranean phage uvMED DNA, complete genome, group G13, isolate: uvMED-CGR-U-MedDCM-OCT-S29-C4	7106	7.63175e-07	69.53
						VIRSorter_NODE_57_length_46402_cov_9_020325	MG711465.1Faecalibacterium phage FP_Brigit, complete genome	46402	1.43333e-06	75
						VIRSorter_NODE_2613_length_5497_cov_5_651966	AP013515.1Uncultured Mediterranean phage uvMED DNA, complete genome, group G21, isolate: uvMED-CGR-U-MedDCM-OCT-S27-C25	5497	2.0577e-06	67.28
						VIRSorter_NODE_242_length_20739_cov_6_920228	KJ410740.1Synechococcus phage S-EIVl, complete genome	20739	2.2341e-06	70.87
						VIRSorter_NODE_1382_length_7957_cov_6_986839	AP013527.1Uncultured Mediterranean phage uvMED DNA, complete genome, group G3, isolate: uvMED-CGR-C7A-MedDCM-OCT-S38-C7	7957	2.98428e-06	70.59
						VIRSorter_NODE_525_length_13513_cov_28_546887	AP013405.1Uncultured Mediterranean phage uvMED DNA, complete genome, group G15, isolate: uvMED-CGR-U-MedDCM-OCT-S42-C63	13513	5.07625e-06	79.41
						VIRSorter_NODE_465_length_14477_cov_24_500069	GU943020.1Uncultured phage MedDCM-OCT-S04-C64 genomic sequence	14477	5.43932e-06	77.03
						VIRSorter_NODE_2283_length_5978_cov_6_246834	GU943026.1Uncultured phage MedDCM-OCT-S05-C64 genomic sequence	5978	7.81442e-06	71.96
						VIRSorter_NODE_1849_length_6750_cov_3_146079	KY052843.1Uncultured virus clone vSAG-41-H4-2 genomic sequence	6750	8.82935e-06	79.1
						VIRSorter_NODE_1373_length_7983_cov_3_258451	MG298964.1Streptomyces phage Alsaber, complete genome	7983	1.04503e-05	73.74
						VIRSorter_NODE_1369_length_7993_cov_7_115646	HQ704801.1Organic Lake virophage, complete genome	7993	1.04635e-05	86
						VIRSorter_NODE_1363_length_8005_cov_13_393962	KT997839.1Uncultured Mediterranean phage clone uvDeep-GF1-KM14-C251 genomic sequence	8005	1.04793e-05	74.99
						VIRSorter_NODE_494_length_14011_cov_4_245343	GU943042.1Uncultured phage MedDCM-OCT-S09-C399 genomic sequence	14011	1.83725e-05	71.96
						VIRSorter_NODE_2819_length_5240_cov_7_209643	AP013514.1Uncultured Mediterranean phage uvMED DNA, complete genome, group G21, isolate: uvMED-CGR-U-MedDCM-OCT-S26-C60	5240	2.3895e-05	82.14
						VIRSorter_NODE_2138_length_6240_cov_3_215360	KM982402.1UNVERIFIED: Acanthamoeba polyphaga mimivirus strain Kroon, complete genome	6240	2.84772e-05	78.79
						VIRSorter_NODE_1992_length_6515_cov_4_596749	MH817999.1Klebsiella phage Seifer, complete genome	6515	2.97391e-05	80.26
						VIRSorter_NODE_1414_length_7879_cov_8_411554	KY322437.1Tetraselmis virus 1, complete genome	7879	3.59981e-05	84.31
						VIRSorter_NODE_1341_length_8080_cov_2_486106	MF782455.1Bodo saltans virus strain NG1, complete genome	8080	3.69204e-05	89.92
						VIRSorter_NODE_912_length_10076_cov_11_076340	KY653118.1Morganella phage IME1369_01, complete genome	10021	4.5827e-05	90.7
						VIRSorter_NODE_64_length_45186_cov_7_175954	MK278860.1Acinetobacter phage AbTZA1, complete genome	45186	5.93485e-05	90.39
						VIRSorter_NODE_431_length_15229_cov_13_784961	KY346836.1Pleurochrysis sp. Polinton-like virus isolate ALTPLV2 genome	15229	6.97149e-05	78.79
						VIRSorter_NODE_413_length_15630_cov_5_759165	KT894027.1Dishui lake virophage 1, complete genome	15630	7.15548e-05	79.69
						VIRSorter_NODE_2988_length_5053_cov_2_600440	AP013471.1Uncultured Mediterranean phage uvMED DNA, complete genome, group G18, isolate: uvMED-CGR-C63A-MedDCM-OCT-S41-C57	5053	8.04065e-05	83.02
						VIRSorter_NODE_2302_length_5947_cov_3_684487	KT381864.1Thiobacimonas phage vB_ThpS-P1, complete genome	5947	9.47027e-05	81.82
						VIRSorter_NODE_1861_length_6721_cov_8_980348	KU886273.1Freshwater phage uvFW-CGR-AMD-COM-C455, complete genome	6721	0.000107099	71.43
						VIRSorter_NODE_1106_length_9061_cov_5_378970	GU943026.1Uncultured phage MedDCM-OCT-S05-C64 genomic sequence	9061	0.000144577	84.09
						VIRSorter_NODE_781_length_11051_cov_9_792015	MG592660.1Vibrio phage 1.293.O._10N.261.52.E1 genome	11051	0.000176448	69.85
						VIRSorter_NODE_759_length_11253_cov_4_887033	AP013435.1Uncultured Mediterranean phage uvMED DNA, complete genome, group G16, isolate: uvMED-CGR-U-MedDCM-OCT-S37-C71	11253	0.000179684	77.03
						VIRSorter_NODE_349_length_17185_cov_6_252131	KC008572.1UNVERIFIED: Moumouvirus goulette, complete genome	17185	0.000274654	85.71
						VIRSorter_NODE_2698_length_5367_cov_8_866529	GU943026.1Uncultured phage MedDCM-OCT-S05-C64 genomic sequence	5367	0.000298122	81.48
						VIRSorter_NODE_2482_length_5663_cov_6_203994	MK105819.1Synechococcus phage S-H1, complete genome	5663	0.000314669	86.36
						VIRSorter_NODE_2219_length_6102_cov_21_524392	MF431617.1Lentibacter virus vB_LenP_VB1, complete genome	6102	0.00033921	79.03
						VIRSorter_NODE_1926_length_6614_cov_4_246684	AP013515.1Uncultured Mediterranean phage uvMED DNA, complete genome, group G21, isolate: uvMED-CGR-U-MedDCM-OCT-S27-C25	6614	0.000367831	86
						VIRSorter_NODE_1743_length_7018_cov_3_933649	AP013373.1Uncultured Mediterranean phage uvMED DNA, complete genome, group G13, isolate: uvMED-CGR-C70A-MedDCM-OCT-S39-C80	7018	0.000390415	74.68
						VIRSorter_NODE_1660_length_7206_cov_11_530275	KY052853.1Uncultured virus clone vSAG-80-3-I13 genomic sequence	7206	0.000400925	89.74
						VIRSorter_NODE_1552_length_7476_cov_7_255626	MG592420.1Vibrio phage 1.036.O._10N.286.45.C3 genome	7476	0.000416018	70.73
						VIRSorter_NODE_1534_length_7524_cov_3_219039	KU886268.1Freshwater phage uvFW-CGR-AMD-COM-C203, complete genome	7524	0.000418701	81.48
						VIRSorter_NODE_947_length_9855_cov_3_392551	MH517022.1Acinetobacter phage SH-Ab 15599, complete genome	9855	0.000549007	86.36
						VIRSorter_NODE_734_length_11477_cov_15_030292	AP013537.1Uncultured Mediterranean phage uvMED DNA, complete genome, group G6, isolate: uvMED-CGR-C59A-MedDCM-OCT-S34-C49	11477	0.000639679	79.03
						VIRSorter_NODE_477_length_14255_cov_20_193380	AP013450.1Uncultured Mediterranean phage uvMED DNA, complete genome, group G17, isolate: uvMED-CGR-C66A-MedDCM-OCT-S36-C74	14255	0.000794857	74.68
